# Supplementary material for: Prevention of Infections in Cardiac Surgery (PICS)-Prevena Study – A pilot/vanguard factorial cluster cross-over RCT
Source: PLoS One. 2025 Dec 15;20(12):e0338300. doi: 10.1371/journal.pone.0338300 (PMC12704892; doi:10.1371/journal.pone.0338300)
Supplement: S5 Appendix — (CSV) [file pone.0338300.s008.csv]

id	centre	wdeh	treatP	propyes	itopyes	psopyes	adhpre	lostfup	dssi	allssi	ssi	ssileg	labinf	dthinf	iculgth	hoslgth	painscore	aki	death	noaki	stage1	stage2	stage3	akimissing
10002	1	0	1				0	0	0	0	0		0	0	0	4		1	0	0	1	0	0	0
10005	1	0	1				1	0	0	0	0		0	0	1	5	0	1	0	0	0	1	0	0
10008	1	0	1				0	0	0	0	0	0	0	0	1	9	1	0	0	1	0	0	0	0
10010	1	1	1				1	0	0	0	0	0	0	0	1	15	2	0	0	1	0	0	0	0
10011	1	0	1				0	0	0	0	0	0	0	0	2	6	0	0	0	1	0	0	0	0
10013	1	0	1	1	1	1	0	0	0	0	0	0	0	0	5	19	5	0	0	1	0	0	0	0
10018	1	0	1	1	1	1	0	0	0	0	0		0	0	1	6	0	0	0	1	0	0	0	0
10020	1	0	1				1	0	0	0	0	0	0	0	1	5	0	0	0	1	0	0	0	0
10021	1	0	1				1	0	0	0	0		0	0	1	6	0	0	0	1	0	0	0	0
10023	1	0	1				0	0	0	0	0		0	0	1	9	0	0	0	1	0	0	0	0
10024	1	0	1				0	0	0	0	0	0	0	0	1	4		0	0	1	0	0	0	0
10026	1	0	1				0	0	0	0	0	0	0	0	1	7		1	0	0	1	0	0	0
10028	1	0	1				1	0	0	0	0	0	0	0	3	7	2	0	0	1	0	0	0	0
10029	1	0	1				1	0	0	0	0	0	0	0	9	9		0	1	1	0	0	0	0
10030	1	0	1				1	0	0	0	0		0	0	1	11	0	0	0	1	0	0	0	0
10031	1	0	1				1	0	0	0	0	0	0	0	1	5	1	0	0	1	0	0	0	0
10032	1	0	1				1	0	0	0	0		0	0	3	6	0	0	0	1	0	0	0	0
10034	1	0	1				1	0	0	0	0		0	0	3	7	3	0	0	1	0	0	0	0
10035	1	0	1				1	0	0	0	0		1	0	7	20	0	0	0	1	0	0	0	0
10037	1	0	1				1	0	0	0	0		0	0	1	11	0	0	0	1	0	0	0	0
10039	1	0	1				1	0	0	0	0	0	0	0	3	7	2	0	0	1	0	0	0	0
10041	1	0	1				0	0	0	0	0	0	0	0	1	4	3	0	0	1	0	0	0	0
10043	1	0	1				1	0	0	0	0	0	0	0	1	5	4	0	0	1	0	0	0	0
10044	1	0	1				1	0	0	0	0		0	0	1	5	2	0	0	1	0	0	0	0
10045	1	0	1				1	0	0	0	0		0	0	1	2	3	0	0	1	0	0	0	0
10046	1	0	1	1	1	1	0	0	0	0	0		0	0	22	27	1	1	0	0	0	1	0	0
10048	1	0	1				1	0	0	0	0	0	0	0	6	10	0	0	0	1	0	0	0	0
10049	1	0	1				1	1	0	0	0	0	0	0	3	12	0	0	0	1	0	0	0	0
10054	1	0	1				0	0	0	0	0		0	0	1	7	2	0	0	1	0	0	0	0
10056	1	0	1				0	0	0	0	0	0	0	0	2	4	0	0	0	1	0	0	0	0
10064	1	0	1				0	0	0	0	0	0	0	0	9	9	0	1	1	0	0	1	0	0
10065	1	0	1				0	0	0	0	0	0	0	0	1	5	8	0	0	1	0	0	0	0
10066	1	0	1				0	0	0	0	0	0	0	0	1	5	0	0	0	1	0	0	0	0
10069	1	0	1				1	0	0	0	0		0	0	2	2		1	1	0	1	0	0	0
10072	1	0	1				0	0	0	0	0	0	0	0	1	5	0	0	0	1	0	0	0	0
10074	1	0	1				1	0	0	0	0	0	0	0	1	6	0	0	0	1	0	0	0	0
10081	1	0	1				0	0	0	0	0	0	0	0	7	16	5	0	0	1	0	0	0	0
10082	1	0	1				0	0	0	0	0	0	0	0	4	8	0	1	0	0	1	0	0	0
10084	1	0	1				0	0	0	0	0	0	0	0	2	7	2	1	0	0	1	0	0	0
10087	1	0	1				0	0	0	0	0	0	0	0	3	8	0	0	0	1	0	0	0	0
10089	1	0	1	1	1	1	0	0	0	0	0	0	0	0	1	5	0	0	0	1	0	0	0	0
10092	1	0	1				0	0	0	0	0		0	0	1	9	0	0	0	1	0	0	0	0
10096	1	0	1				0	0	0	0	0	0	0	0	3	6	4	0	0	1	0	0	0	0
10097	1	0	1				0	0	0	0	0	0	0	0	2	5	0	0	0	1	0	0	0	0
10098	1	0	1				0	0	0	0	0		0	0	1	9	0	0	0	1	0	0	0	0
10105	1	0	1				0	0	0	0	0		0	0	1	5	2	1	0	0	1	0	0	0
10106	1	0	1	1	1	1	0	0	0	0	0	0	0	0	1	15	0	0	0	1	0	0	0	0
10107	1	0	1				0	0	0	0	0	0	0	0	1	4	2	0	0	1	0	0	0	0
10109	1	0	1				0	0	0	0	0		0	0	2	4	4	0	0	1	0	0	0	0
10110	1	0	1				1	0	0	0	0	0	0	0	2	5	0	0	0	1	0	0	0	0
10111	1	0	1				0	0	0	0	0	0	0	0	1	5	2	0	0	1	0	0	0	0
10112	1	0	1				0	0	0	0	0	0	0	0	3	5		0	0	1	0	0	0	0
10113	1	0	1				1	0	0	0	0	0	0	0	1	6	2	0	0	1	0	0	0	0
10119	1	0	1				1	0	0	0	0	0	0	0	1	9	1	0	0	1	0	0	0	0
10121	1	0	1				1	0	0	1	1	0	0	0	1	4	3	0	0	1	0	0	0	0
10122	1	0	1				0	0	0	0	0	0	0	0	1	6	0	0	0	1	0	0	0	0
10123	1	0	1				0	0	0	0	0	0	0	0	1	5	0	0	0	1	0	0	0	0
10124	1	0	1				0	0	0	0	0	0	0	0	1	6	2	0	0	1	0	0	0	0
10128	1	0	1				1	0	0	1	1	1	0	0	6	18	0	1	0	0	0	1	0	0
10130	1	0	1				0	0	0	0	0	0	0	0	1	6	0	0	0	1	0	0	0	0
10132	1	0	1				0	0	0	0	0	0	0	0	1	5	0	0	0	1	0	0	0	0
10137	1	0	1				1	0	0	0	0	0	0	0	6	11	1	0	0	1	0	0	0	0
10139	1	0	1				1	0	0	0	0	0	0	0	1	6	5	0	0	1	0	0	0	0
10140	1	0	1				1	0	0	0	0	0	0	0	1	17	4	1	0	0	1	0	0	0
10141	1	0	1				0	0	0	0	0	0	0	0	0	7	2	0	0	1	0	0	0	0
10142	1	0	1				1	0	0	0	0	0	0	0	1	4	0	0	0	1	0	0	0	0
10143	1	0	1				1	0	0	0	0	0	0	0	2	6	0	0	0	1	0	0	0	0
10145	1	0	1				0	0	0	0	0	0	0	0	4	14	5	0	0	1	0	0	0	0
10152	1	0	1				1	1	0	0	0	0	0	0	1	7	10	0	0	1	0	0	0	0
10154	1	0	1				1	1	0	0	0		0	0	2	5	0	0	0	1	0	0	0	0
10155	1	0	1				1	0	0	0	0		0	0	1	9	0	0	0	1	0	0	0	0
10156	1	0	1				1	0	0	0	0		0	0	8	8	2	0	0	1	0	0	0	0
10157	1	0	1				1	0	0	0	0		0	0	1	6	0	0	0	1	0	0	0	0
10159	1	0	1	1	1	1	1	0	0	0	0	0	0	0	1	5	0	0	0	1	0	0	0	0
10161	1	0	1				0	0	0	0	0		0	0	1	6	4	0	0	1	0	0	0	0
10163	1	0	1				1	0	0	0	0	0	0	0	20	31		1	1	0	0	1	0	0
10164	1	0	1				1	0	0	0	0	0	0	0	5	12	0	0	0	1	0	0	0	0
10167	1	0	1				1	0	0	0	0		0	0	1	8	5	0	0	1	0	0	0	0
10169	1	0	1				1	0	0	0	0	0	0	0	9	9	0	0	1	1	0	0	0	0
10171	1	0	1				1	0	0	0	0	0	0	0	1	6	0	0	0	1	0	0	0	0
10172	1	0	1				1	0	0	0	0	0	0	0	1	6	5	0	0	1	0	0	0	0
10177	1	0	1				0	0	0	0	0	0	0	0	1	8	3	0	0	1	0	0	0	0
10179	1	0	1	1	1	1	1	0	0	0	0	0	0	0	8	15	3	0	0	1	0	0	0	0
10180	1	0	1				0	0	0	0	0	0	0	0	1	9	2	0	0	1	0	0	0	0
10181	1	0	1				0	0	0	0	0	0	0	0	3	6	1	1	1	0	0	1	0	0
10182	1	0	1				1	0	0	0	0		0	0	1	4	0	0	0	1	0	0	0	0
10189	1	0	1				1	0	0	0	0	0	0	0	1	8		0	0	1	0	0	0	0
10191	1	1	1				0	0	0	0	0		0	0	12	39	0	1	0	0	0	0	1	0
10192	1	0	1				0	0	0	0	0		0	0	4	4		0	0	1	0	0	0	0
10193	1	0	1				1	0	0	0	0	0	0	0	1	2	3	1	0	0	0	1	0	0
10195	1	0	1				0	0	0	0	0	0	0	0	0	0	0	0	0	1	0	0	0	0
10196	1	0	1				0	0	0	0	0	0	0	0	1	5	0	0	0	1	0	0	0	0
10198	1	0	1				1	0	0	0	0	0	0	0	2	5	0	0	0	1	0	0	0	0
10199	1	0	1				1	0	0	0	0	0	0	0	1	5	5	0	1	1	0	0	0	0
10200	1	0	1	1	1	1	1	0	0	0	0	0	0	0	1	5	5	0	0	1	0	0	0	0
10207	1	0	1				0	0	0	0	0	0	0	0	8	18	0	0	0	1	0	0	0	0
10210	1	0	1				0	0	0	0	0		0	0	1	6	0	0	0	1	0	0	0	0
10211	1	0	1				0	0	0	0	0		0	0	1	8	2	0	0	1	0	0	0	0
10212	1	0	1				0	0	0	0	0	0	0	0	1	12	0	1	0	0	1	0	0	0
10214	1	0	1				0	0	0	0	0	0	0	0	1	4		0	0	1	0	0	0	0
10216	1	0	1				0	0	0	0	0	0	0	0	2	6	0	0	0	1	0	0	0	0
10217	1	0	1				0	0	0	0	0	0	0	0	1	6	1	1	0	0	1	0	0	0
10219	1	0	1	1	1	1	0	0	0	0	0	0	0	0	2	6	0	0	0	1	0	0	0	0
10223	1	0	1				0	0	0	0	0	0	0	0	1	5	0	0	0	1	0	0	0	0
10224	1	0	1				0	0	0	0	0	0	0	0	1	7	0	0	0	1	0	0	0	0
10225	1	0	1				0	0	0	0	0	0	0	0	1	5	5	0	0	1	0	0	0	0
10227	1	0	1				0	0	0	0	0	0	0	0	1	5	3	0	0	1	0	0	0	0
10230	1	0	1				0	0	0	0	0	0	0	0	4	11	2	0	0	1	0	0	0	0
10231	1	0	1				0	0	0	0	0	0	0	0	1	9	3	0	0	1	0	0	0	0
10234	1	0	1				0	0	0	1	1	0	0	0	1	9	1	0	0	1	0	0	0	0
10237	1	0	1				0	0	0	0	0	0	1	0	0	9	3	0	0	1	0	0	0	0
10242	1	0	1				0	0	0	0	0	0	0	0	1	6	1	0	0	1	0	0	0	0
10243	1	0	1	1	1	1	0	0	0	0	0	0	0	0	1	8	0	0	0	1	0	0	0	0
10244	1	0	1				0	0	0	0	0	0	0	0	1	3		0	0	1	0	0	0	0
10246	1	0	1				0	0	0	0	0	0	0	0	1	5	3	0	0	1	0	0	0	0
10247	1	0	1				0	0	1	1	0	0	0	0	1	6		0	0	1	0	0	0	0
10249	1	0	1				0	0	0	0	0		0	0	1	5	0	0	0	1	0	0	0	0
10254	1	0	1				0	0	0	0	0	0	0	0	5	8	4	1	0	0	1	0	0	0
10255	1	0	1				0	0	0	0	0	0	0	0	1	5	2	0	0	1	0	0	0	0
10256	1	0	1				0	0	0	0	0	0	0	0	2	5	1	0	0	1	0	0	0	0
10257	1	0	1				1	0	0	0	0		0	0	1	4	0	0	0	1	0	0	0	0
10260	1	0	1				0	1	0	0	0	0	0	0	1	15	0	0	0	1	0	0	0	0
10266	1	0	1				0	0	0	0	0		0	0	2	5	3	0	0	1	0	0	0	0
10268	1	0	1				0	0	0	0	0		0	0	1	6	2	0	0	1	0	0	0	0
10270	1	0	1				0	0	0	0	0		0	0	1	5	2	0	0	1	0	0	0	0
10273	1	0	1				1	0	0	0	0	0	0	0	2	7	0	1	0	0	1	0	0	0
10276	1	1	1	1	1	1	1	0	1	1	0	1	0	0	31	31	0	1	0	0	1	0	0	0
10283	1	0	1				0	0	0	0	0	0	0	0	1	6	6	0	0	1	0	0	0	0
10284	1	0	1				1	0	0	0	0	0	0	0	1	6	2	0	0	1	0	0	0	0
10287	1	0	1				1	0	0	0	0	0	0	0	5	14	3	1	0	0	1	0	0	0
10288	1	0	1				1	0	0	0	0	0	0	0	1	5	0	0	0	1	0	0	0	0
10289	1	0	1				1	0	0	0	0	0	0	0	2	11		0	0	1	0	0	0	0
10291	1	0	1				0	0	0	0	0	0	0	0	1	7	10	0	0	1	0	0	0	0
10295	1	0	1				1	0	0	0	0	0	0	0	2	6	0	0	0	1	0	0	0	0
10297	1	0	1				1	0	0	0	0	0	0	0	1	9	5	0	0	1	0	0	0	0
10300	1	0	1				1	0	0	1	1	0	0	0	1	6		1	0	0	1	0	0	0
10302	1	0	1				1	1	0	0	0		0	0	14	17	0	0	0	1	0	0	0	0
10304	1	0	1				1	0	0	0	0		0	0	1	5	2	0	0	1	0	0	0	0
10305	1	0	1				1	0	0	0	0	0	0	0	1	6	0	0	0	1	0	0	0	0
10307	1	0	1				1	0	0	0	0		0	0	1	8	0	0	0	1	0	0	0	0
10310	1	0	1				1	0	0	0	0	0	0	0	1	6	0	0	0	1	0	0	0	0
10312	1	0	1				1	0	0	0	0	0	0	0	1	14	2	0	0	1	0	0	0	0
10313	1	0	1	1	1	1	1	0	0	0	0		0	0	1	5	5	0	0	1	0	0	0	0
10315	1	0	1				0	1	0	1	1	0	0	0	1	13	5	0	0	1	0	0	0	0
10318	1	0	1				1	0	0	0	0	0	0	0	1	9	0	0	0	1	0	0	0	0
10319	1	0	1				0	0	0	0	0	0	0	0	3	10		0	0	1	0	0	0	0
10320	1	0	1				1	0	0	0	0	0	0	0	4	10	2	0	0	1	0	0	0	0
10321	1	0	1				1	0	0	1	1	0	0	0	1	14	0	0	0	1	0	0	0	0
10323	1	0	1				0	0	0	0	0		0	0	1	4		0	0	1	0	0	0	0
10324	1	0	1				1	0	0	0	0	0	0	0	1	4	1	0	0	1	0	0	0	0
10325	1	0	1				1	0	0	0	0	0	0	0	1	7	1	1	0	0	1	0	0	0
10326	1	0	1				1	0	0	0	0	0	0	0	1	4	3	0	0	1	0	0	0	0
10328	1	0	1				0	0	0	0	0	0	0	0	1	6	3	0	0	1	0	0	0	0
10329	1	0	1				0	0	0	0	0		0	0	1	3		0	0	1	0	0	0	0
10330	1	0	1				1	0	0	0	0	0	0	0	4	5	0	0	0	1	0	0	0	0
10333	1	0	1				1	0	1	1	0		0	0	1	6	4	0	0	1	0	0	0	0
10340	1	0	1				1	0	0	0	0	0	0	0	1	8	0	1	0	0	0	1	0	0
10343	1	1	1				1	0	0	0	0		0	0	5	26	0	0	0	1	0	0	0	0
10345	1	0	1				0	0	0	0	0		0	0	1	20	7	1	0	0	0	1	0	0
10346	1	0	1				1	0	0	0	0	0	0	0	5	15		1	0	0	1	0	0	0
10350	1	0	1				0	0	0	0	0		0	0	1	5	0	0	0	1	0	0	0	0
10351	1	0	1				0	0	0	0	0		0	0	1	7	2	0	0	1	0	0	0	0
10352	1	0	1				1	0	0	0	0	0	0	0	1	6	3	0	0	1	0	0	0	0
10353	1	0	1	1	1	1	1	0	0	0	0	0	1	0	1	15	7	1	0	0	1	0	0	0
10355	1	0	1				1	0	0	0	0	0	0	0	1	4	0	1	0	0	1	0	0	0
10356	1	0	1				1	0	0	0	0		0	0	1	4	0	0	0	1	0	0	0	0
10358	1	0	1				0	0	0	0	0		0	0	1	5	0	0	0	1	0	0	0	0
10360	1	0	1				1	0	0	0	0	0	0	0	1	5	4	0	0	1	0	0	0	0
10361	1	0	1				0	0	0	0	0	0	0	0	1	6	2	1	0	0	1	0	0	0
10364	1	0	1				1	0	0	0	0	0	0	0	6	7	0	1	0	0	1	0	0	0
10365	1	0	1				0	0	0	0	0	0	0	0	6	8	3	0	0	1	0	0	0	0
10367	1	0	1				0	0	0	0	0	0	0	0	1	6	4	0	0	1	0	0	0	0
10369	1	0	1				0	0	0	0	0	0	0	0	2	6	2	0	0	1	0	0	0	0
10371	1	0	1				1	0	0	0	0	0	0	0	1	5	0	0	0	1	0	0	0	0
10373	1	0	1				0	0	0	0	0	0	0	0	1	7	2	1	0	0	1	0	0	0
10375	1	0	1				0	0	0	0	0	0	0	0	1	5	0	0	0	1	0	0	0	0
10377	1	0	1	1	1	1	0	0	0	0	0	0	0	0	2	14	0	1	0	0	0	1	0	0
10378	1	0	1				0	0	0	0	0	0	0	0	1	4		0	0	1	0	0	0	0
10380	1	0	1				0	0	0	1	1	0	0	0	2	6	1	0	0	1	0	0	0	0
10388	1	0	1				0	0	0	0	0	0	0	0	1	5	0	0	0	1	0	0	0	0
10390	1	0	1				0	0	0	0	0	0	0	0	1	4	0	0	0	1	0	0	0	0
10392	1	0	1				1	0	0	0	0	0	0	0		5	0	0	0	1	0	0	0	0
10393	1	0	1				1	0	0	0	0	0	0	0	1	5	0	0	0	1	0	0	0	0
10394	1	0	1				0	0	0	0	0	0	0	0	1	6	2	0	0	1	0	0	0	0
10395	1	0	1	1	1	1	0	0	0	0	0	0	0	0	1	4		0	0	1	0	0	0	0
10396	1	0	1				1	0	0	0	0	0	0	0	1	4		0	0	1	0	0	0	0
10397	1	0	1				0	0	0	0	0		0	0	6	10	0	1	0	0	0	0	1	0
10398	1	0	1				0	0	0	0	0	0	0	0	1	6	2	1	0	0	1	0	0	0
10402	1	0	1				0	0	1	1	0		0	0	1	8	0	0	0	1	0	0	0	0
10403	1	0	1				0	0	0	0	0	0	0	0	1	3	1	0	0	1	0	0	0	0
10404	1	0	1				0	1	0	0	0	0	0	0	1	5	0	0	0	1	0	0	0	0
10407	1	0	1				0	0	0	0	0	0	0	0	1	1		0	1	1	0	0	0	0
10408	1	0	1	1	1	1	1	0	0	0	0	0	0	0	1	6	5	1	0	0	1	0	0	0
10409	1	0	1				1	0	0	1	1		0	0	1	7	0	0	0	1	0	0	0	0
10413	1	0	1				0	0	0	0	0	0	0	0	1	4	6	0	0	1	0	0	0	0
10415	1	0	1				0	0	0	0	0		0	0	1	4	0	0	0	1	0	0	0	0
10418	1	0	1				1	0	0	0	0		0	0	1	5	0	0	0	1	0	0	0	0
10422	1	0	1				1	0	0	0	0		0	0	1	5	1	0	0	1	0	0	0	0
10423	1	0	1				1	0	0	0	0	0	0	0	1	5	2	0	0	1	0	0	0	0
10426	1	0	1	1	1	1	1	0	0	0	0		0	0	2	6	4	0	0	1	0	0	0	0
10427	1	0	1				0	0	0	0	0	0	0	0	0	4	0	0	0	1	0	0	0	0
10430	1	0	1				1	0	0	0	0	0	0	0	1	5	0	0	0	1	0	0	0	0
10433	1	0	1				0	0	0	0	0		0	0	1	6	4	0	0	1	0	0	0	0
10434	1	0	1				1	0	0	0	0	0	0	0	2	5	3	0	0	1	0	0	0	0
10436	1	0	1				0	0	0	0	0	0	0	0	18	18	0	1	1	0	0	1	0	0
10438	1	0	1	1	1	1	0	0	0	0	0		0	0	1	5	0	1	0	0	1	0	0	0
10441	1	0	1				0	0	0	0	0	0	0	0	1	5	0	0	0	1	0	0	0	0
10442	1	0	1				0	0	0	0	0	0	0	0	1	4	1	0	0	1	0	0	0	0
10443	1	0	1				0	1	0	0	0	0	0	0	1	4	1	0	0	1	0	0	0	0
10447	1	0	1				0	0	0	0	0	0	0	0	1	7	0	0	0	1	0	0	0	0
10448	1	0	1				0	0	0	0	0		0	0	1	5	0	0	0	1	0	0	0	0
10450	1	0	1				0	0	0	0	0	0	0	0	3	10	0	0	0	1	0	0	0	0
10451	1	0	1				1	0	0	0	0	0	0	0	4	5	0	0	0	1	0	0	0	0
10461	1	0	1				0	0	0	0	0		0	0	1	4		0	0	1	0	0	0	0
10462	1	0	1				1	0	0	0	0		0	0	6	17		1	0	0	1	0	0	0
10464	1	0	1	1	1	1	1	0	0	0	0	0	0	0	1	5		0	0	1	0	0	0	0
10465	1	0	1				1	0	0	0	0		0	0	1	4	1	1	0	0	1	0	0	0
10466	1	0	1				0	0	0	0	0		0	0	1	5	5	0	0	1	0	0	0	0
10467	1	0	1				0	0	0	0	0	0	0	0	0	0		0	1	0	0	0	0	1
10468	1	0	1				1	0	0	0	0	0	0	0	1	4	0	0	0	1	0	0	0	0
10469	1	0	1				0	0	0	0	0	0	0	0	1	6	6	0	0	1	0	0	0	0
10470	1	0	1				1	0	0	0	0	0	0	0	0	6	2	0	0	1	0	0	0	0
10471	1	0	1				0	0	0	0	0		0	0	1	4	3	0	0	1	0	0	0	0
10472	1	0	1				0	0	0	0	0	0	0	0	1	7	0	0	0	1	0	0	0	0
10475	1	0	1				1	0	0	0	0	0	0	0	2	5	4	1	0	0	1	0	0	0
10478	1	0	1				0	0	0	0	0	0	0	0	1	4	0	0	0	1	0	0	0	0
10481	1	0	1				0	0	0	0	0	0	0	0	4	15	5	1	0	0	0	1	0	0
10484	1	0	1				0	0	0	0	0	0	0	0	1	6	0	1	0	0	1	0	0	0
10487	1	0	1				0	0	0	0	0	0	0	0	1	5	0	0	0	1	0	0	0	0
10495	1	0	1				0	0	0	0	0	0	0	0	1	4	0	0	0	1	0	0	0	0
10497	1	0	1				0	0	1	1	0	0	0	0	1	5	6	1	0	0	0	0	1	0
10500	1	0	1				0	0	0	0	0	0	0	0	5	8	0	1	0	0	1	0	0	0
10504	1	0	1				0	0	0	0	0	0	0	0	1	17	3	0	0	1	0	0	0	0
10508	1	0	1				1	0	0	0	0	0	0	0	4	14	0	1	0	0	1	0	0	0
10509	1	0	1				0	0	0	0	0		0	0	13	20	0	0	0	1	0	0	0	0
10514	1	0	1				1	0	0	0	0	0	0	0	1	7	3	0	0	1	0	0	0	0
10515	1	0	1				0	0	0	0	0		0	0	1	1		1	1	0	1	0	0	0
10517	1	0	1				0	0	0	0	0	0	0	0		6	6	0	0	1	0	0	0	0
10520	1	0	1				0	0	0	0	0	0	0	0	3	10	0	0	0	1	0	0	0	0
10522	1	0	1				0	0	0	0	0	0	0	0	1	6	5	1	0	0	0	1	0	0
10525	1	0	1				0	0	0	0	0	0	0	0	1	4	0	0	0	1	0	0	0	0
10526	1	0	1				1	0	0	0	0	0	0	0	6	30	2	1	0	0	0	1	0	0
10527	1	0	1				1	0	0	0	0	0	0	0	1	5		1	0	0	1	0	0	0
10528	1	0	1	1	1	1	0	0	0	0	0	0	0	0	1	5	0	0	0	1	0	0	0	0
10529	1	0	1				0	0	0	0	0		0	0	2	13	5	0	0	1	0	0	0	0
10530	1	0	1				0	1	0	0	0		0	0	3	6	0	0	0	1	0	0	0	0
10535	1	0	1				0	0	0	0	0	0	0	0	1	4	0	0	0	1	0	0	0	0
10536	1	0	1	1	1	1	1	0	0	0	0	0	0	0	1	4	0	0	0	1	0	0	0	0
10537	1	0	1				0	0	0	0	0	0	0	0	1	5	6	0	0	1	0	0	0	0
10539	1	0	1				0	0	0	0	0	0	0	0	1	4	2	0	0	1	0	0	0	0
10540	1	0	1				0	0	0	0	0	0	0	0	7	35	5	1	0	0	1	0	0	0
10543	1	0	0				0	0	0	0	0	0	0	0	1	8	1	1	0	0	1	0	0	0
10551	1	0	0				0	0	0	0	0		0	0	1	7	0	1	0	0	1	0	0	0
10552	1	0	0				0	0	0	0	0	0	0	0	3	6	2	1	0	0	0	1	0	0
10556	1	0	0				0	0	0	0	0		0	0	1	9	2	0	0	1	0	0	0	0
10558	1	0	0				0	0	0	0	0		0	0	1	5	3	0	0	1	0	0	0	0
10565	1	0	0				0	0	0	0	0		0	0	1	5	0	0	0	1	0	0	0	0
10567	1	0	0				0	0	0	0	0	0	0	0	4	10	0	0	0	1	0	0	0	0
10570	1	0	0				0	0	0	0	0	0	0	0	4	10	0	0	0	1	0	0	0	0
10572	1	0	0				0	1	0	0	0	0	0	0	4	11	4	1	0	0	1	0	0	0
10576	1	0	0				0	0	0	0	0		0	0	2	2		0	1	1	0	0	0	0
10578	1	0	0				0	0	0	0	0		0	0	1	10	2	0	0	1	0	0	0	0
10580	1	0	0				0	0	0	0	0		0	0	1	5	2	0	0	1	0	0	0	0
10581	1	0	0				0	0	0	0	0	0	0	0	1	6	3	0	0	1	0	0	0	0
10582	1	0	0	1	1	1	0	0	0	0	0	0	0	0	3	6	0	0	0	1	0	0	0	0
10584	1	0	0				0	0	0	0	0	0	0	0	3	8	1	1	0	0	1	0	0	0
10585	1	0	0				0	0	0	0	0	0	0	0	1	4	0	0	0	1	0	0	0	0
10587	1	0	0				0	0	0	0	0	0	0	0	1	4		0	0	1	0	0	0	0
10588	1	0	0				0	0	0	0	0		0	0	1	4	0	0	0	1	0	0	0	0
10592	1	0	0				0	0	0	0	0	0	0	0	3	6	0	0	0	1	0	0	0	0
10593	1	0	0				0	0	0	0	0	0	0	0	1	5	0	0	0	1	0	0	0	0
10596	1	0	0				0	0	0	0	0		0	0	1	5	0	0	0	1	0	0	0	0
10598	1	0	0				0	0	0	0	0		0	0	1	6	2	0	0	1	0	0	0	0
10599	1	0	0				0	0	0	0	0	0	0	0	1	5		0	0	1	0	0	0	0
10600	1	0	0				0	0	0	0	0	0	0	0	5	13	3	1	0	0	1	0	0	0
10603	1	0	0	1	1	1	0	0	0	0	0	0	0	0	1	8	4	0	0	1	0	0	0	0
10606	1	0	0				0	0	0	0	0	0	0	0	1	5	8	1	0	0	1	0	0	0
10607	1	0	0				0	0	0	0	0	0	0	0	1	6	4	0	0	1	0	0	0	0
10609	1	0	0				0	0	0	0	0		0	0	1	1		1	1	0	1	0	0	0
10614	1	0	0				0	0	0	0	0	0	0	0	1	4	1	0	0	1	0	0	0	0
10616	1	0	0				0	0	0	0	0	0	0	0	4	10	7	1	0	0	0	1	0	0
10617	1	0	0				0	0	0	0	0	0	0	0	12	105	0	0	0	1	0	0	0	0
10619	1	1	0				0	0	0	1	1	1	0	0	1	3		1	0	0	1	0	0	0
10620	1	0	0	1	1	1	0	0	0	0	0	0	0	0	1	7	8	0	0	1	0	0	0	0
10621	1	0	0				0	0	0	0	0	0	0	0	1	4	0	0	0	1	0	0	0	0
10623	1	0	0				0	0	0	0	0	0	0	0	1	10	2	0	0	1	0	0	0	0
10624	1	0	0				0	0	0	0	0		0	0	1	5	0	0	0	1	0	0	0	0
10625	1	0	0				0	0	0	0	0	0	0	0	3	11	3	0	0	1	0	0	0	0
10629	1	0	0				0	0	0	0	0	0	0	0	3	5	3	0	0	1	0	0	0	0
10630	1	0	0				0	0	0	0	0		0	0	2	5		0	0	1	0	0	0	0
10631	1	0	0				0	0	0	0	0		0	0		7	2	0	0	1	0	0	0	0
10636	1	0	0				0	0	0	0	0	0	0	0	1	6	7	0	0	1	0	0	0	0
10637	1	0	0				0	0	0	0	0	0	0	0	1	5	0	0	0	1	0	0	0	0
10639	1	0	0	1	1	1	0	0	0	0	0	0	0	0	1	4	4	0	0	1	0	0	0	0
10641	1	0	0				0	0	0	0	0	0	0	0	1	10	0	0	0	1	0	0	0	0
10642	1	0	0				0	0	0	0	0	0	0	0	2	11	2	1	0	0	1	0	0	0
10643	1	0	0				0	0	0	0	0	0	0	0	1	5	3	1	0	0	1	0	0	0
10644	1	0	0	1	1	1	0	0	0	0	0	0	0	0	1	9		0	0	1	0	0	0	0
10647	1	0	0				0	0	0	0	0	0	0	0	1	4		0	0	1	0	0	0	0
10649	1	0	0				0	0	0	0	0	0	0	0	1	6	4	0	0	1	0	0	0	0
10650	1	0	0				0	1	0	0	0	0	0	0	1	9	3	0	0	1	0	0	0	0
10652	1	0	0				0	0	0	0	0	0	0	0	1	8	0	0	0	1	0	0	0	0
10653	1	0	0				0	0	0	0	0		0	0	8	8	3	0	0	1	0	0	0	0
10655	1	0	0				0	0	0	0	0	0	0	0		20	0	1	0	0	1	0	0	0
10656	1	0	0				0	0	0	0	0	0	0	0	0	6	3	0	0	1	0	0	0	0
10661	1	0	0				0	0	0	0	0	0	0	0	7	13		0	0	1	0	0	0	0
10664	1	0	0				0	0	0	0	0	0	0	0	1	4		0	0	1	0	0	0	0
10665	1	0	0				0	0	0	0	0	0	0	0	1	6	6	0	0	1	0	0	0	0
10667	1	0	0				0	0	0	0	0	0	0	0	1	6	7	0	0	1	0	0	0	0
10668	1	0	0				0	0	0	0	0	0	0	0	2	11	2	0	0	1	0	0	0	0
10669	1	0	0				0	0	0	0	0	0	0	0	1	5	3	0	0	1	0	0	0	0
10670	1	0	0				0	0	0	0	0		0	0	1	5	5	0	0	1	0	0	0	0
10671	1	0	0				0	0	0	0	0		0	0	1	7	1	0	0	1	0	0	0	0
10672	1	0	0				0	0	0	0	0		0	0	1	5	1	0	0	1	0	0	0	0
10673	1	0	0				0	0	0	0	0		0	0	1	4	3	0	0	1	0	0	0	0
10678	1	0	0				0	0	0	0	0	0	0	0	7	9	5	0	0	1	0	0	0	0
10679	1	0	0				0	0	0	0	0	0	0	0	1	5	2	0	0	1	0	0	0	0
10683	1	0	0				0	0	0	0	0		0	0	1	9	0	0	0	1	0	0	0	0
10685	1	0	0				0	0	0	0	0		0	0	1	9	0	0	0	1	0	0	0	0
10686	1	0	0				0	0	0	0	0		0	0	1	7	0	0	0	1	0	0	0	0
10687	1	0	0				0	0	0	0	0	0	0	0	1	23	3	0	0	1	0	0	0	0
10691	1	0	0				0	0	0	0	0	0	0	0	1	4	4	0	0	1	0	0	0	0
10697	1	0	0				0	0	0	0	0	0	0	0	3	21	0	0	0	1	0	0	0	0
10700	1	0	0	1	1	1	0	0	0	0	0	0	0	0	1	6	0	0	0	1	0	0	0	0
10701	1	0	0				0	0	0	0	0	0	0	0	1	7	0	1	0	0	1	0	0	0
10702	1	0	0				0	0	0	0	0	0	0	0	1	4	0	0	0	1	0	0	0	0
10703	1	0	0				0	0	0	0	0	0	0	0	3	9	5	0	0	1	0	0	0	0
10705	1	0	0				0	0	0	0	0		0	0	1	4	4	0	0	1	0	0	0	0
10706	1	0	0				0	0	0	0	0		0	0	2	2	0	0	0	1	0	0	0	0
10710	1	0	0				0	0	0	0	0	0	0	0	1	6	0	0	0	1	0	0	0	0
10711	1	0	0				0	0	0	0	0		0	0	5	7	0	1	0	0	0	0	1	0
10712	1	0	0				0	0	0	0	0		0	0	2	11	0	0	0	1	0	0	0	0
10714	1	0	0				0	0	0	0	0	0	0	0	1	4	1	0	0	1	0	0	0	0
10715	1	0	0				0	0	0	0	0		0	0	7	14	0	1	0	0	1	0	0	0
10723	1	0	0				0	0	0	0	0		0	0	1	5		0	0	1	0	0	0	0
10724	1	0	0	1	1	1	0	0	0	0	0	0	0	0	1	7	2	0	0	1	0	0	0	0
10729	1	0	0				0	0	0	0	0		0	0	1	6	0	0	0	1	0	0	0	0
10731	1	0	0				0	0	0	0	0	0	0	0	3	10	0	1	0	0	1	0	0	0
10733	1	0	0				0	0	0	0	0	0	0	0	1	8	4	0	0	1	0	0	0	0
10735	1	0	0				0	0	0	0	0	0	0	0	1	6	0	0	0	1	0	0	0	0
10736	1	0	0				0	0	0	0	0	0	0	0	1	6	0	0	0	1	0	0	0	0
10738	1	0	0				0	0	0	0	0	0	0	0	2	10	4	0	0	1	0	0	0	0
10739	1	0	0				0	0	0	0	0	0	0	0	1	5		0	0	1	0	0	0	0
10741	1	0	0				0	0	0	0	0	0	0	0	15	42		0	0	1	0	0	0	0
10744	1	0	0				0	0	0	0	0	0	0	0	1	4		0	0	1	0	0	0	0
10746	1	0	0				0	1	0	0	0	0	0	0	1	5		0	0	1	0	0	0	0
10747	1	0	0				0	0	0	0	0	0	0	0	1	5	5	0	0	1	0	0	0	0
10748	1	0	0				0	0	0	0	0	0	0	0	1	6	0	0	0	1	0	0	0	0
10749	1	0	0				0	0	0	0	0	0	0	0	2	7	5	0	0	1	0	0	0	0
10750	1	0	0				0	0	0	0	0	0	0	0	2	7	5	0	0	1	0	0	0	0
10751	1	0	0				0	0	0	0	0		0	0	4	13	0	1	0	0	1	0	0	0
10754	1	0	0				0	0	0	0	0	0	0	0	3	3		0	0	1	0	0	0	0
10756	1	0	0				0	0	0	0	0	0	0	0	1	4	4	0	0	1	0	0	0	0
10758	1	0	0				0	0	0	0	0	0	0	0	1	5	1	0	0	1	0	0	0	0
10759	1	0	0				0	0	0	0	0	0	0	0	2	5	1	0	0	1	0	0	0	0
10761	1	0	0				0	1	0	0	0	0	0	0	2	9	8	1	0	0	1	0	0	0
10762	1	0	0				0	0	0	0	0	0	0	0	1	5	0	0	0	1	0	0	0	0
10763	1	0	0				0	0	0	0	0		0	0	1	8	0	0	0	1	0	0	0	0
10769	1	0	0	1	1	1	0	0	0	0	0		0	0	2	5	8	0	0	1	0	0	0	0
10774	1	0	0				0	0	0	0	0	0	0	0		9	0	0	0	1	0	0	0	0
10776	1	0	0				0	0	0	0	0	0	0	0	2	7	2	0	0	1	0	0	0	0
10777	1	0	0				0	0	0	0	0		0	0	1	4	0	0	0	1	0	0	0	0
10779	1	0	0				0	0	0	0	0	0	0	0	1	10	7	0	0	1	0	0	0	0
10781	1	0	0				0	0	0	0	0	0	0	0	1	7	0	1	0	0	1	0	0	0
10783	1	0	0				0	0	0	0	0	0	0	0	1	5	2	0	0	1	0	0	0	0
10784	1	0	0				0	0	0	0	0	0	0	0	1	10	0	0	0	1	0	0	0	0
10785	1	0	0				0	0	0	0	0	0	0	0	1	4	2	0	0	1	0	0	0	0
10789	1	0	0				0	0	0	0	0	0	0	0	1	6	2	0	0	1	0	0	0	0
10790	1	0	0				0	0	0	0	0	0	0	0	1	1		0	1	0	0	0	0	1
10795	1	0	0				0	0	0	0	0		0	0	6	11		0	0	1	0	0	0	0
10796	1	0	0				0	0	0	0	0	0	0	0	2	7	0	0	0	1	0	0	0	0
10798	1	0	0				0	0	0	0	0		0	0	1	8	0	1	1	0	1	0	0	0
10800	1	0	0				0	0	0	0	0		0	0	15	15		0	0	1	0	0	0	0
10801	1	0	0				0	0	0	0	0	0	0	0	1	6	0	0	0	1	0	0	0	0
10803	1	0	0				0	0	0	0	0	0	0	0	1	6		0	0	1	0	0	0	0
10804	1	0	0				0	1	0	0	0	0	0	0	20	20	0	1	0	0	0	1	0	0
10805	1	0	0				0	0	0	0	0		0	0	1	5	0	0	0	1	0	0	0	0
10807	1	0	0				0	0	0	0	0	0	0	0	1	10	0	0	0	1	0	0	0	0
10808	1	0	0				0	1	0	0	0		0	0	1	10	10	1	0	0	1	0	0	0
10809	1	0	0				0	0	0	0	0	0	0	0	20	20	0	1	1	0	0	0	1	0
10811	1	0	0				0	0	0	0	0		0	0	1	5	0	0	0	1	0	0	0	0
10814	1	0	0				0	0	0	0	0		0	0	1	6	3	0	0	1	0	0	0	0
10815	1	1	0				0	0	0	1	0		0	0	1	11	0	1	0	0	1	0	0	0
10819	1	0	0				0	0	0	0	0	0	0	0	1	5	2	0	0	1	0	0	0	0
10821	1	0	0				0	0	0	0	0	0	0	0	1	20	4	0	0	1	0	0	0	0
10822	1	0	0				0	0	0	0	0	0	0	0	1	5	7	0	0	1	0	0	0	0
10824	1	0	0				0	0	0	0	0	0	0	0	1	7	0	0	0	1	0	0	0	0
10826	1	0	0				0	0	0	0	0		0	0	1	7	5	0	0	1	0	0	0	0
10828	1	0	0				0	0	0	0	0	0	0	0	1	6		0	0	1	0	0	0	0
10831	1	0	0				0	0	0	0	0	0	0	0	1	5	3	0	0	1	0	0	0	0
10834	1	0	0	1	1	1	0	0	0	0	0		0	0	1	4	4	0	0	1	0	0	0	0
10836	1	0	0				0	0	0	0	0	0	0	0	1	4	0	0	0	1	0	0	0	0
10839	1	1	0				0	0	0	0	0		0	0	8	24	0	0	0	1	0	0	0	0
10842	1	0	0				0	0	0	0	0	0	0	0	1	4	0	0	0	1	0	0	0	0
10843	1	0	0				0	0	0	0	0	0	0	0	1	5	0	0	0	1	0	0	0	0
10844	1	0	0				0	0	0	0	0		0	0	17	24		1	1	0	1	0	0	0
10845	1	0	0				0	0	0	0	0	0	0	0	1	4		0	0	1	0	0	0	0
10846	1	0	0				0	0	0	0	0		0	0	1	6	4	0	0	1	0	0	0	0
10849	1	0	0				0	0	0	0	0		0	0	2	5	6	0	1	1	0	0	0	0
10850	1	0	0				0	0	0	0	0		0	0	3	11	0	1	0	0	1	0	0	0
10852	1	0	0				0	0	0	0	0	0	0	0	4	4	0	0	0	1	0	0	0	0
10857	1	0	0				0	0	0	0	0	0	0	0	1	6	5	1	0	0	1	0	0	0
10859	1	0	0				0	0	0	0	0	0	0	0	1	4	0	0	0	1	0	0	0	0
10860	1	0	0				0	0	0	0	0		0	0	1	5	0	0	0	1	0	0	0	0
10862	1	0	0				0	0	0	0	0	0	0	0	1	5	2	1	0	0	1	0	0	0
10865	1	0	0				0	0	0	0	0	0	0	0	7	16	0	0	0	1	0	0	0	0
10868	1	0	0				0	0	0	0	0		0	0	2	5	0	0	0	1	0	0	0	0
10869	1	0	0				0	0	0	0	0	0	0	0	2	7	0	0	0	1	0	0	0	0
10873	1	0	0				0	0	0	0	0	0	0	0	1	8	2	0	0	1	0	0	0	0
10874	1	0	0				0	0	0	0	0	0	0	0	1	7	3	0	0	1	0	0	0	0
10876	1	0	0				0	0	0	0	0	0	0	0	1	3		0	0	1	0	0	0	0
10878	1	0	0				0	0	0	0	0	0	0	0	2	2		0	1	1	0	0	0	0
10879	1	0	0				0	0	0	0	0	0	0	0	2	7	0	0	0	1	0	0	0	0
10880	1	0	0				0	0	0	0	0	0	0	0	1	8	0	0	0	1	0	0	0	0
10883	1	0	0	1	1	1	0	0	0	0	0	0	0	0	2	8	0	1	0	0	1	0	0	0
10884	1	0	0				0	0	0	0	0		0	0	1	5	3	0	0	1	0	0	0	0
10885	1	0	0				0	0	0	0	0	0	0	0	9	9	3	0	0	1	0	0	0	0
10887	1	0	0				0	0	0	0	0	0	0	0	2	6	2	0	0	1	0	0	0	0
10893	1	0	0				0	0	0	0	0	0	0	0	1	8	4	0	0	1	0	0	0	0
10894	1	0	0				0	0	0	0	0		0	0	2	4		0	0	1	0	0	0	0
10899	1	0	0				0	0	0	0	0	0	0	0	1	8	3	1	0	0	0	1	0	0
10900	1	0	0				0	0	0	0	0		0	0	1	9	0	0	0	1	0	0	0	0
10901	1	0	0				0	0	0	0	0		0	0		9	0	0	0	1	0	0	0	0
10903	1	0	0				0	0	0	0	0		0	0	1	6	0	0	0	1	0	0	0	0
10904	1	0	0				0	1	0	0	0	0	0	0	2	6	0	1	0	0	1	0	0	0
10906	1	0	0				0	0	0	0	0	0	0	0	1	4	6	0	0	1	0	0	0	0
10910	1	0	0				0	0	0	0	0	0	0	0	22	22		0	1	1	0	0	0	0
10913	1	0	0				0	0	0	0	0	0	0	0	1	6	0	1	0	0	0	1	0	0
10914	1	0	0				0	0	0	0	0	0	0	0	1	9	0	1	0	0	0	1	0	0
10915	1	0	0				0	0	0	0	0		0	0	1	4	0	0	0	1	0	0	0	0
10916	1	0	0				0	1	0	0	0	0	0	0	1	4		0	0	1	0	0	0	0
10920	1	0	0				0	0	0	0	0		0	0	1	8	4	0	0	1	0	0	0	0
10925	1	0	0				0	0	0	0	0		0	0	1	6	4	0	0	1	0	0	0	0
10926	1	0	0	1	1	1	0	0	0	0	0	0	0	0	4	6	0	0	0	1	0	0	0	0
10927	1	0	0				0	1	0	0	0	0	0	0	12	23	0	1	0	0	1	0	0	0
10929	1	0	0				0	0	0	0	0	0	0	0	1	7	0	0	0	1	0	0	0	0
10932	1	0	0				0	0	0	0	0	0	0	0	1	5	1	0	0	1	0	0	0	0
10933	1	0	0				0	0	0	0	0	0	0	0		7	10	0	0	1	0	0	0	0
10934	1	0	0				0	0	0	0	0		0	0	2	9	0	0	0	1	0	0	0	0
10939	1	0	0				0	0	0	0	0		0	0	1	5	4	1	0	0	0	1	0	0
10943	1	0	0	1	1	1	0	0	0	0	0		0	0	1	7		0	0	1	0	0	0	0
10944	1	0	0				0	0	0	0	0		0	0	1	5	0	0	0	1	0	0	0	0
10946	1	0	0				0	0	0	0	0		0	0	1	7	0	0	0	1	0	0	0	0
10947	1	0	0				0	0	0	0	0		0	0	1	6	0	1	0	0	0	1	0	0
10948	1	0	0				0	0	0	0	0	0	0	0	1	8	4	1	0	0	1	0	0	0
10950	1	0	0				0	0	0	0	0		0	0	0	7		0	0	1	0	0	0	0
10951	1	0	0				0	0	0	0	0	0	0	0	1	4	2	0	0	1	0	0	0	0
10952	1	0	0				0	0	0	0	0	0	0	0	1	6	2	1	0	0	1	0	0	0
10953	1	0	0				0	0	0	0	0	0	0	0	1	6	7	0	0	1	0	0	0	0
10954	1	0	0	1	1	1	0	0	0	0	0	0	0	0	1	6	3	0	0	1	0	0	0	0
10958	1	0	0				0	0	0	0	0		0	0	2	7	4	0	0	1	0	0	0	0
10960	1	0	0				0	0	0	0	0	0	0	0	2	17	2	0	0	1	0	0	0	0
10962	1	0	0				0	0	0	0	0	0	0	0	1	20	2	0	0	1	0	0	0	0
10963	1	0	0				0	0	0	0	0		0	0	3	14	8	0	0	1	0	0	0	0
10965	1	0	0				0	0	0	0	0	0	0	0		5	1	0	0	1	0	0	0	0
10971	1	0	0				0	0	0	0	0		0	0	1	10	5	0	0	1	0	0	0	0
10972	1	0	0				0	0	0	0	0	0	0	0	2	3		0	0	1	0	0	0	0
10973	1	0	0				0	0	0	0	0		0	0	1	8	1	0	0	1	0	0	0	0
10975	1	0	0				0	0	0	0	0	0	0	0	1	15	5	0	0	1	0	0	0	0
10976	1	0	0				0	0	0	0	0	0	0	0	1	5	0	0	0	1	0	0	0	0
10978	1	0	0				0	0	0	0	0	0	0	0	1	5	5	0	0	1	0	0	0	0
10979	1	0	0				0	0	0	0	0	0	0	0	14	18		1	0	0	1	0	0	0
10983	1	0	0				0	0	0	0	0	0	0	0	1	4		0	0	1	0	0	0	0
10984	1	0	0				0	0	0	0	0	0	0	0	1	5	5	0	0	1	0	0	0	0
10988	1	0	0				0	0	0	0	0	0	0	0	1	5	2	0	0	1	0	0	0	0
10989	1	1	0				0	0	1	1	0	0	0	0	1	5	5	0	1	1	0	0	0	0
10991	1	0	0				0	0	0	1	1	1	0	0	1	17	0	1	0	0	1	0	0	0
10992	1	0	0				0	0	0	0	0	0	0	0	1	8		0	0	1	0	0	0	0
10994	1	0	0				0	0	0	0	0	0	0	0	3	7		0	0	1	0	0	0	0
10995	1	0	0				0	0	0	0	0	0	0	0	1	4		0	0	1	0	0	0	0
10997	1	0	0				0	0	0	0	0	0	0	0	1	5		0	0	1	0	0	0	0
10999	1	0	0				0	0	0	0	0	0	0	0	1	8	2	1	0	0	1	0	0	0
11001	1	0	0				0	0	0	0	0		0	0	1	4	0	0	0	1	0	0	0	0
11006	1	0	0				0	0	0	0	0	0	0	0	3	11		1	0	0	1	0	0	0
11007	1	0	0				0	0	0	0	0	0	0	0	3	7	7	0	0	1	0	0	0	0
11012	1	0	0	1	1	1	0	0	0	0	0	0	0	0	1	7	3	0	0	1	0	0	0	0
11013	1	0	0				0	0	0	0	0	0	0	0	1	5		0	0	1	0	0	0	0
11014	1	0	0				0	0	0	0	0	0	0	0	1	6	7	0	0	1	0	0	0	0
11015	1	0	0				0	0	0	0	0	0	0	0	1	11	2	0	0	1	0	0	0	0
11018	1	0	0				0	0	0	0	0	0	0	0	5	5		1	1	0	1	0	0	0
11021	1	0	0				0	0	0	0	0	0	0	0	1	4	0	0	0	1	0	0	0	0
11024	1	0	0				0	1	0	0	0	0	0	0	3	7	3	0	0	1	0	0	0	0
11027	1	0	0				0	1	0	0	0	0	0	0	4	8	0	1	0	0	1	0	0	0
11031	1	0	0	1	1	1	0	0	0	0	0	0	0	0	5	9		1	0	0	0	0	1	0
11039	1	0	0				0	0	0	0	0	0	0	0	1	5	5	0	0	1	0	0	0	0
11040	1	0	0				0	0	0	0	0		0	0	1	7		0	0	1	0	0	0	0
11041	1	0	0				0	0	0	1	1		0	0	30	30		1	1	0	1	0	0	0
11046	1	0	0				0	0	0	1	1	0	0	0	4	12	3	1	0	0	1	0	0	0
11047	1	0	0				0	0	0	0	0		0	0	1	3	0	0	0	1	0	0	0	0
11048	1	0	0				0	0	0	0	0	0	0	0	1	5	4	1	0	0	0	1	0	0
11050	1	0	0				0	0	0	0	0		0	0	8	95		1	0	0	0	0	1	0
11051	1	0	0				0	0	0	0	0	0	0	0	9	42	7	1	0	0	0	0	1	0
11053	1	0	0				0	0	0	0	0	0	0	0	1	5	0	0	0	1	0	0	0	0
11056	1	0	0				0	0	0	0	0	0	0	0	3	9	0	0	0	1	0	0	0	0
11059	1	0	1				0	0	0	0	0	0	0	0	1	12	7	1	0	0	1	0	0	0
11061	1	0	1				1	0	0	0	0	0	0	0	1	5	3	0	0	1	0	0	0	0
11062	1	0	1				1	1	0	0	0		0	0	1	6		0	0	1	0	0	0	0
11063	1	0	1				1	0	0	0	0		0	0	1	6	2	0	0	1	0	0	0	0
11065	1	0	1				1	0	0	0	0		0	0	2	38	0	0	0	1	0	0	0	0
11066	1	0	1				1	0	0	0	0		0	0	3	7	1	0	0	1	0	0	0	0
11067	1	0	1				1	0	0	0	0		0	0	3	7	4	1	1	0	0	0	1	0
11068	1	0	1				1	0	0	0	0		0	0	7	9	0	0	0	1	0	0	0	0
11070	1	0	1				1	0	0	0	0		0	0	3	7	2	1	0	0	1	0	0	0
11071	1	0	1	1	1	1	0	0	0	0	0	0	0	0	1	27	2	0	0	1	0	0	0	0
11075	1	0	1				0	0	0	0	0	0	0	0	7	13		0	0	1	0	0	0	0
11078	1	0	1				0	0	0	0	0		0	0	1	10	5	0	0	1	0	0	0	0
11079	1	0	1				1	0	0	0	0	0	0	0	6	10		0	0	1	0	0	0	0
11083	1	0	1				1	0	0	0	0	0	0	0	1	4	0	0	0	1	0	0	0	0
11084	1	1	1				1	0	0	0	0	0	0	0	1	8	6	1	0	0	1	0	0	0
11086	1	0	1				1	0	0	0	0	0	0	0	2	10	2	0	0	1	0	0	0	0
11087	1	0	1				0	1	0	0	0		0	0	1	5	0	0	0	1	0	0	0	0
11092	1	0	1				1	0	0	0	0		0	0	1	4	2	0	0	1	0	0	0	0
11094	1	0	1				0	0	0	0	0		0	0	5	5	2	0	0	1	0	0	0	0
11095	1	0	1	1	1	1	0	0	0	0	0		0	0	1	4	6	0	0	1	0	0	0	0
11103	1	0	1				1	0	0	0	0		0	0	1	5	2	0	0	1	0	0	0	0
11112	1	0	1				1	0	0	0	0		0	0	1	13		0	0	1	0	0	0	0
11119	1	0	1				1	0	0	1	1	0	0	0	1	13	5	1	0	0	0	1	0	0
11125	1	0	1				0	0	0	0	0		0	0	20	22	4	1	0	0	0	1	0	0
11133	1	0	1				1	0	0	0	0		0	0	4	4		0	0	1	0	0	0	0
11135	1	0	1				0	1	0	0	0	0	0	0	1	4		0	0	1	0	0	0	0
11137	1	0	1				0	0	0	0	0	0	0	0	1	5	3	1	0	0	0	1	0	0
11138	1	0	1				0	0	0	0	0		0	0	2	23	0	1	0	0	0	1	0	0
11140	1	0	1				0	0	0	0	0	0	0	0	1	7	0	0	0	1	0	0	0	0
11141	1	0	1				1	0	0	0	0		0	0	2	8	0	0	0	1	0	0	0	0
11143	1	0	1				0	0	0	0	0	0	0	0	1	4	0	1	0	0	0	1	0	0
11145	1	0	1				0	0	0	0	0	0	0	0	1	6	6	0	0	1	0	0	0	0
11146	1	0	1	1	1	1	1	0	0	0	0	0	0	0	1	3		0	0	1	0	0	0	0
11147	1	0	1				0	0	0	0	0	0	0	0	2	9	0	1	0	0	1	0	0	0
11152	1	0	1				1	0	0	0	0	0	0	0	1	7	0	0	0	1	0	0	0	0
11155	1	0	1				0	0	0	0	0		0	0	1	7	7	0	0	1	0	0	0	0
11158	1	0	1				1	1	0	0	0	0	0	0	1	4	0	0	0	1	0	0	0	0
11159	1	0	1				0	0	0	0	0		0	0	2	2		0	1	1	0	0	0	0
11160	1	0	1				1	0	0	0	0	0	0	0	1	3	3	0	0	1	0	0	0	0
11161	1	0	1				1	0	0	0	0		1	0	1	6	3	0	0	1	0	0	0	0
11164	1	0	1				0	0	0	0	0		0	0	1	8	5	0	0	1	0	0	0	0
11165	1	0	1				1	0	0	0	0	0	0	0	1	7	5	0	0	1	0	0	0	0
11166	1	0	1				1	1	0	0	0	0	0	0	1	38	0	0	0	1	0	0	0	0
11167	1	0	1	1	1	1	1	0	0	0	0	0	0	0	1	6	5	0	0	1	0	0	0	0
11168	1	0	1				1	0	0	0	0	0	0	0	1	5	3	0	0	1	0	0	0	0
11175	1	0	1				0	0	0	0	0	0	0	0	1	3		0	0	1	0	0	0	0
11177	1	0	1				0	0	0	0	0	0	0	0	1	5	0	0	0	1	0	0	0	0
11181	1	0	1				1	0	0	0	0	0	0	0	4	7	2	1	0	0	1	0	0	0
11184	1	0	1				1	0	0	0	0		0	0	1	8	0	0	0	1	0	0	0	0
11186	1	0	1				1	1	0	0	0		0	0	3	8		0	0	1	0	0	0	0
11188	1	0	1				1	0	0	0	0	0	0	0	3	5	2	0	0	1	0	0	0	0
11193	1	1	1				1	0	0	1	1	1	0	0	14	25		1	0	0	0	0	1	0
11195	1	1	1				1	0	0	0	0		0	0	0	5	0	0	0	1	0	0	0	0
11198	1	0	1	1	1	1	0	0	0	0	0		0	0	1	3		0	0	1	0	0	0	0
11199	1	0	1				1	0	0	0	0	0	0	0	1	5	0	0	0	1	0	0	0	0
11201	1	0	1				0	0	0	0	0		0	0	1	5	5	0	0	1	0	0	0	0
11203	1	0	1				0	1	0	0	0		0	0	1	7	2	0	0	1	0	0	0	0
11206	1	0	1				1	0	0	0	0	0	0	0	18	41		0	1	1	0	0	0	0
11208	1	0	1				0	0	0	0	0	0	0	0	1	3	0	0	0	1	0	0	0	0
11210	1	0	1				0	0	0	0	0	0	0	0	1	6	0	0	0	1	0	0	0	0
11211	1	0	1				0	0	0	0	0		0	0	1	4	0	1	0	0	1	0	0	0
11214	1	0	1				0	0	0	0	0	0	0	0	5	12	1	0	1	1	0	0	0	0
11217	1	0	1				1	0	0	0	0	0	0	0	1	5	0	0	0	1	0	0	0	0
11218	1	0	1				1	0	0	0	0	0	0	0	2	7	0	1	0	0	0	1	0	0
11225	1	0	1				0	0	0	0	0	0	0	0	15	25	0	1	0	0	0	1	0	0
11226	1	0	1				0	0	0	1	1	0	0	0	3	11	0	0	0	1	0	0	0	0
11228	1	0	1				1	0	0	0	0		0	0	2	4	2	0	0	1	0	0	0	0
11231	1	0	1				1	0	0	0	0	0	0	0	1	36	0	0	0	1	0	0	0	0
11232	1	0	1				0	0	0	0	0	0	0	0	7	10	0	1	0	0	1	0	0	0
11233	1	0	1				0	0	0	0	0		0	0	1	7	0	0	0	1	0	0	0	0
11235	1	0	1				1	0	0	0	0		0	0		7	0	1	0	0	1	0	0	0
11238	1	0	1				1	1	0	0	0		0	0	1	10	0	1	0	0	1	0	0	0
11240	1	0	1				0	0	0	0	0	0	0	0		4	0	0	0	1	0	0	0	0
11243	1	0	1				0	0	0	0	0	0	0	0	25	283	0	1	0	0	0	1	0	0
11247	1	0	1				0	0	0	0	0	0	0	0	1	5	2	0	0	1	0	0	0	0
11248	1	0	1				0	0	0	0	0	0	0	0	2	5	3	0	0	1	0	0	0	0
11249	1	0	1				0	0	0	0	0	0	0	0	2	5	1	1	1	0	1	0	0	0
11251	1	0	1				1	1	0	0	0	0	0	0	1	4	1	0	0	1	0	0	0	0
11254	1	0	1				1	0	0	0	0		0	0	1	5	1	0	0	1	0	0	0	0
11255	1	0	1				1	0	0	0	0		0	0	2	6	5	1	0	0	1	0	0	0
11256	1	0	1				1	0	0	0	0		0	0	4	7		1	0	0	1	0	0	0
11258	1	0	1				1	0	0	0	0		0	0	1	5	5	0	0	1	0	0	0	0
11260	1	0	1				1	0	0	0	0		0	0	1	9	2	0	0	1	0	0	0	0
11263	1	0	1	1	1	1	1	0	0	0	0	0	0	0	3	4	3	0	0	1	0	0	0	0
11264	1	0	1				0	1	0	0	0	0	0	0	5	14		1	0	0	0	0	1	0
11265	1	0	1				1	0	0	0	0	0	0	0	11	46	0	1	0	0	1	0	0	0
11268	1	0	1				1	0	0	0	0	0	0	0	1	6	3	0	0	1	0	0	0	0
11271	1	0	1				1	0	0	0	0		0	0	1	4	0	0	0	1	0	0	0	0
11274	1	0	1				1	0	0	0	0		0	0	1	5	4	0	0	1	0	0	0	0
11277	1	0	1				0	0	0	0	0		0	0	3	9	0	0	0	1	0	0	0	0
11281	1	0	1				0	0	0	0	0		0	0	1	5	6	0	0	1	0	0	0	0
11282	1	0	1				0	0	0	0	0	0	0	0	18	18	0	0	0	1	0	0	0	0
11283	1	0	1				0	0	0	0	0	0	0	0	3	8	5	0	0	1	0	0	0	0
11284	1	0	1				0	0	0	0	0	0	0	0	3	16	8	1	0	0	1	0	0	0
11286	1	0	1				0	0	0	0	0	0	0	0	1	4		0	0	1	0	0	0	0
11288	1	0	1				1	0	0	0	0		0	0	1	8	4	1	0	0	1	0	0	0
11291	1	0	1				1	0	0	0	0	0	0	0	1	5	0	0	0	1	0	0	0	0
11295	1	0	1				0	0	0	0	0		0	0	1	9	7	1	0	0	1	0	0	0
11296	1	0	1				0	0	0	0	0		0	0	1	7	0	0	0	1	0	0	0	0
11298	1	0	1				0	0	0	0	0		0	0	1	5	5	0	0	1	0	0	0	0
11302	1	0	1				0	0	0	0	0	0	0	0	1	12	2	0	0	1	0	0	0	0
11305	1	0	1				0	0	0	0	0	0	0	0	1	6	0	0	0	1	0	0	0	0
11306	1	0	1	1	1	1	0	0	0	0	0	0	0	0	1	5	5	0	0	1	0	0	0	0
11308	1	0	1				1	0	0	0	0		0	0	1	5	2	0	0	1	0	0	0	0
11309	1	0	1				1	0	0	0	0	0	0	0	1	4	3	0	0	1	0	0	0	0
11310	1	0	1				0	1	0	0	0		0	0	1	4	0	0	0	1	0	0	0	0
11311	1	0	1				0	0	0	0	0		0	0	2	4	4	0	0	1	0	0	0	0
11313	1	0	1				0	0	0	0	0	0	0	0	1	4	2	0	0	1	0	0	0	0
11315	1	0	1				1	0	0	0	0	0	0	0	1	4	0	0	0	1	0	0	0	0
11317	1	0	1				0	0	0	0	0	0	0	0	1	4	0	0	0	1	0	0	0	0
11319	1	0	1	1	1	1	1	0	0	0	0	0	0	0	1	6	2	0	0	1	0	0	0	0
11320	1	0	1				0	0	0	0	0	0	0	0	3	16	0	1	0	0	1	0	0	0
11321	1	0	1				1	1	0	0	0	0	0	0	2	13	0	0	0	1	0	0	0	0
11322	1	0	1				0	0	0	0	0	0	0	0	9	13		1	0	0	1	0	0	0
11323	1	0	1				1	1	0	0	0	0	0	0	5	13	0	0	0	1	0	0	0	0
11324	1	0	1				1	1	0	0	0	0	0	0	1	6	0	0	0	1	0	0	0	0
11326	1	0	1				1	0	0	0	0		0	0	13	35	0	0	0	1	0	0	0	0
11329	1	0	1				0	0	0	1	1	1	0	0	0	8	5	0	0	1	0	0	0	0
11330	1	0	1				0	0	0	0	0	0	0	0	1	6	6	0	0	1	0	0	0	0
11332	1	0	1				1	0	0	0	0		0	0	3	3		1	1	0	1	0	0	0
11333	1	0	1	1	1	1	1	0	0	0	0	0	0	0	1	6	2	0	0	1	0	0	0	0
11334	1	0	1				0	0	0	0	0	0	0	0	1	5	0	0	0	1	0	0	0	0
11337	1	0	1				0	0	0	0	0		0	0	1	4	0	0	0	1	0	0	0	0
11338	1	0	1				0	0	0	0	0		0	0	1	8	0	0	0	1	0	0	0	0
11343	1	0	1				0	0	0	0	0		0	0	1	4		0	0	1	0	0	0	0
11346	1	0	1				0	0	0	0	0		0	0	1	7	0	1	0	0	0	1	0	0
11347	1	0	1				0	0	0	0	0	0	0	0	1	5	0	0	0	1	0	0	0	0
11348	1	0	1				0	0	0	0	0	0	0	0	1	4	2	0	0	1	0	0	0	0
11349	1	0	1	1	1	1	0	0	0	0	0	0	0	0	1	6	2	0	0	1	0	0	0	0
11350	1	0	1				0	0	0	0	0	0	0	0	11	37	0	0	1	1	0	0	0	0
11351	1	0	1				0	0	0	0	0	0	0	0	1	11	0	0	0	1	0	0	0	0
11356	1	0	1				0	0	0	0	0		0	0	1	4	5	0	0	1	0	0	0	0
11358	1	0	1				1	0	0	0	0	0	0	0	1	5	0	1	0	0	1	0	0	0
11359	1	0	1				0	0	0	0	0	0	0	0	1	7	7	1	0	0	0	1	0	0
11364	1	0	1				0	0	0	1	1	0	0	0	1	3	0	0	0	1	0	0	0	0
11366	1	0	1				0	0	0	0	0		0	0	7	9		0	0	1	0	0	0	0
11367	1	0	1				0	0	0	0	0	0	0	0	2	5	3	0	0	1	0	0	0	0
11368	1	0	1				0	0	0	0	0	0	0	0	1	9	0	0	0	1	0	0	0	0
11370	1	0	1	1	1	1	0	0	0	0	0	0	0	0	1	7	2	0	0	1	0	0	0	0
11372	1	0	1				0	0	0	0	0		0	0	1	3		0	0	1	0	0	0	0
11373	1	0	1				0	0	0	0	0		0	0	0	0		0	1	1	0	0	0	0
11376	1	0	1				0	0	0	0	0		0	0	1	14	2	1	0	0	1	0	0	0
11377	1	0	1				0	0	0	0	0		0	0	3	8	2	1	0	0	1	0	0	0
11379	1	0	1				0	0	0	0	0		0	0	1	5	0	0	0	1	0	0	0	0
11381	1	0	1				0	0	0	0	0	0	0	0	1	9	6	0	0	1	0	0	0	0
11383	1	0	1				0	0	0	0	0		0	0	1	5	0	0	0	1	0	0	0	0
11389	1	0	1				0	0	0	0	0	0	0	0	1	5	4	0	0	1	0	0	0	0
11392	1	0	1				1	1	0	0	0	0	0	0	1	3	0	0	0	1	0	0	0	0
11393	1	1	1				1	0	1	1	0	0	0	0	3	88	0	0	0	1	0	0	0	0
11395	1	0	1				0	0	0	0	0	0	0	0	1	10	0	1	0	0	0	1	0	0
11396	1	0	1	1	1	1	0	1	0	0	0	0	0	0	2	6	0	0	0	1	0	0	0	0
11398	1	0	1				0	0	0	0	0	0	0	0	1	6	3	0	0	1	0	0	0	0
11399	1	0	1				1	0	0	0	0		0	0	1	5	7	0	0	1	0	0	0	0
11406	1	0	1				0	0	0	0	0	0	0	0	1	5	5	0	0	1	0	0	0	0
11407	1	0	1				1	0	0	0	0	0	0	0	1	7	0	0	0	1	0	0	0	0
11410	1	0	1				1	0	0	1	1		0	0	1	6	7	0	0	1	0	0	0	0
11412	1	0	1				0	0	0	0	0	0	0	0	1	5	2	0	0	1	0	0	0	0
11414	1	0	1				0	0	0	0	0		0	0	1	4	3	0	0	1	0	0	0	0
11417	1	0	1				0	0	0	0	0	0	0	0	1	3		0	0	1	0	0	0	0
11418	1	0	1				1	1	0	0	0		0	0	3	8		0	0	1	0	0	0	0
11419	1	0	1				0	0	1	1	0		0	0	1	17		1	0	0	1	0	0	0
11424	1	0	1				0	0	0	0	0	0	0	0	7	13		0	0	1	0	0	0	0
11425	1	0	1				0	0	0	0	0	0	0	0	0	0		1	1	0	1	0	0	0
11436	1	0	1				0	0	0	0	0	0	0	0	2	4		0	0	1	0	0	0	0
11437	1	0	1				0	0	0	0	0	0	0	0	1	4	5	0	0	1	0	0	0	0
11438	1	0	1				0	0	0	0	0	0	0	0	1	4	0	0	0	1	0	0	0	0
11446	1	0	1				0	0	0	0	0		0	0	1	3		0	0	1	0	0	0	0
11447	1	0	1				0	0	0	0	0		0	0	1	6	0	0	0	1	0	0	0	0
11449	1	0	1				0	0	0	0	0		0	0	1	3		0	0	1	0	0	0	0
11450	1	0	1				0	0	0	0	0	0	0	0	1	3		0	0	1	0	0	0	0
11452	1	0	1				0	0	0	0	0		0	0	2	6	0	1	0	0	0	0	1	0
11457	1	0	1				1	0	0	0	0		0	0	3	5		0	0	1	0	0	0	0
11463	1	0	1				0	0	0	0	0		0	0	0	5	0	0	0	1	0	0	0	0
11464	1	0	1				1	0	0	0	0	0	0	0	1	5	4	0	0	1	0	0	0	0
11465	1	0	1				1	0	1	1	0	0	0	0	1	6	3	0	0	1	0	0	0	0
11467	1	0	1				0	0	0	0	0		0	0	1	4	0	0	0	1	0	0	0	0
11469	1	0	1				0	0	0	0	0	0	0	0	1	8	3	0	0	1	0	0	0	0
11472	1	0	1				1	0	1	1	0	0	0	0	3	6	2	0	0	1	0	0	0	0
11475	1	0	1				1	0	0	0	0	0	0	0	1	22	6	0	0	1	0	0	0	0
11476	1	0	1				0	0	0	0	0	0	0	0	11	35		1	0	0	0	0	1	0
11480	1	0	1				0	0	0	0	0	0	0	0	1	5	0	0	0	1	0	0	0	0
11481	1	0	1				0	0	0	0	0	0	0	0	1	10	2	0	0	1	0	0	0	0
11485	1	0	1	1	1	1	0	0	0	0	0	0	0	0	6	8	0	1	0	0	1	0	0	0
11486	1	0	1				0	0	0	0	0	0	0	0	1	3		0	0	1	0	0	0	0
11487	1	0	1				0	0	0	0	0		0	0	1	4	4	0	0	1	0	0	0	0
11489	1	0	1				1	1	0	0	0		0	0	1	6	6	1	0	0	0	1	0	0
11491	1	0	1	1	1	1	1	0	0	0	0		0	0	1	8	4	0	1	1	0	0	0	0
11492	1	0	1				1	0	0	0	0		0	0	3	7		0	0	1	0	0	0	0
11493	1	0	1				1	0	0	0	0		0	0	1	5		0	0	1	0	0	0	0
11495	1	0	1				1	0	0	0	0		0	0	2	7	5	0	0	1	0	0	0	0
11498	1	0	1				1	0	0	0	0		0	0	1	4	0	0	0	1	0	0	0	0
11501	1	0	1				1	0	0	0	0		0	0	1	3	5	0	0	1	0	0	0	0
11503	1	0	1				1	0	0	0	0	0	0	0	4	4		1	1	0	1	0	0	0
11504	1	0	1				0	0	0	0	0		0	0	4	4		0	0	1	0	0	0	0
11506	1	0	1				1	0	0	0	0	0	0	0	1	9	0	0	0	1	0	0	0	0
11507	1	0	1				1	0	0	0	0	0	0	0	1	4		1	0	0	0	1	0	0
11509	1	0	1				0	0	0	0	0		0	0	1	30	0	0	0	1	0	0	0	0
11510	1	0	1				0	0	0	0	0		0	0	1	7	0	0	0	1	0	0	0	0
11514	1	0	1				0	0	0	0	0	0	0	0	1	4		0	0	1	0	0	0	0
11519	1	0	1				0	0	0	0	0	0	0	0	3	6	0	1	0	0	1	0	0	0
11522	1	0	1				0	0	0	0	0	0	0	0	1	4	4	0	0	1	0	0	0	0
11523	1	0	1				0	0	0	0	0	0	0	0	1	5		0	0	1	0	0	0	0
11525	1	0	1				1	0	0	0	0	0	0	0	1	7	7	0	0	1	0	0	0	0
11526	1	0	1				1	0	0	1	1		0	0	1	5		0	0	1	0	0	0	0
11527	1	0	1				1	0	0	0	0	0	0	0	4	9	0	0	0	1	0	0	0	0
11530	1	0	1				0	0	0	0	0	0	0	0	1	5	3	0	0	1	0	0	0	0
11531	1	0	1				1	0	0	0	0	0	0	0	1	3		0	0	1	0	0	0	0
11533	1	0	1				0	0	0	0	0		0	0	1	4	0	0	0	1	0	0	0	0
11536	1	0	1				1	0	0	0	0	0	0	0	1	4	0	0	0	1	0	0	0	0
11537	1	0	1	1	1	1	1	0	0	0	0	0	0	0	1	7		1	0	0	1	0	0	0
11541	1	0	1				1	0	0	0	0		0	0	1	4	4	0	0	1	0	0	0	0
11545	1	0	1				1	0	0	0	0	0	0	0	10	28		0	0	1	0	0	0	0
11546	1	0	1				0	0	0	0	0	0	0	0	1	6	6	0	0	1	0	0	0	0
11548	1	1	1				1	0	0	0	0	0	0	0	4	8		0	0	1	0	0	0	0
11551	1	0	1				0	0	0	0	0	0	0	0	1	4	3	1	0	0	1	0	0	0
11552	1	0	1				1	0	0	0	0	0	0	0	2	8	1	1	0	0	1	0	0	0
11554	1	0	1				1	0	0	0	0	0	0	0	1	5	6	0	0	1	0	0	0	0
11555	1	0	1				1	0	0	0	0	0	0	0	1	5		0	0	1	0	0	0	0
11561	1	0	1				0	1	0	0	0	0	0	0	1	4		0	0	1	0	0	0	0
11563	1	0	1				1	0	0	0	0		0	0	1	6	8	0	0	1	0	0	0	0
11564	1	0	1				0	0	0	0	0		0	0	1	5	0	0	0	1	0	0	0	0
11568	1	0	1				1	0	0	0	0		0	0	1	9	8	0	0	1	0	0	0	0
11570	1	0	1				0	0	0	0	0		0	0	1	22	3	0	0	1	0	0	0	0
11572	1	0	1				1	0	0	0	0		0	0	1	6		0	0	1	0	0	0	0
11576	1	0	1				1	0	0	0	0		0	0	1	17	3	0	0	1	0	0	0	0
11578	1	0	1				0	1	0	0	0		0	0	1	4		0	0	1	0	0	0	0
11579	1	0	1				0	0	0	0	0	0	0	0	1	4		0	0	1	0	0	0	0
11580	1	0	1				0	0	0	0	0		0	0	1	5	6	0	0	1	0	0	0	0
11581	1	0	1				0	0	0	0	0		0	0	1	5	3	0	0	1	0	0	0	0
11583	1	0	1				0	0	0	0	0	0	0	0	8	8		1	1	0	0	1	0	0
11584	1	0	1	1	1	1	0	0	0	0	0		0	0	1	3		0	0	1	0	0	0	0
11587	1	0	1				0	0	0	0	0	0	0	0	14	27		1	0	0	1	0	0	0
11588	1	0	1				0	0	0	0	0		0	0	1	3		0	0	1	0	0	0	0
11589	1	0	1				0	0	0	0	0	0	0	0	1	7	0	0	0	1	0	0	0	0
11598	1	0	1				0	0	0	0	0		0	0	1	7	5	1	0	0	0	1	0	0
11601	1	0	1				1	0	0	0	0	0	0	0	1	5	0	0	0	1	0	0	0	0
11602	1	0	1				1	0	0	0	0	0	0	0	1	7	4	1	0	0	1	0	0	0
11603	1	0	1				1	0	0	0	0	0	0	0	2	9	2	0	0	1	0	0	0	0
11604	1	0	1				0	0	0	0	0	0	0	0	1	11	0	1	0	0	1	0	0	0
11605	1	0	1				1	0	0	0	0	0	0	0	1	11		0	0	1	0	0	0	0
11611	1	0	1				1	0	0	0	0	0	0	0	1	4	0	0	0	1	0	0	0	0
11612	1	0	1				1	0	0	0	0	0	0	0	1	3		0	0	1	0	0	0	0
11617	1	0	1				0	0	0	0	0		0	0	1	5	2	0	0	1	0	0	0	0
11619	1	0	1				1	0	0	0	0	0	0	0	1	5	3	0	0	1	0	0	0	0
11622	1	0	1				1	1	0	0	0		0	0	1	6		0	0	1	0	0	0	0
11624	1	0	1				0	0	0	0	0	0	0	0	1	4	3	0	0	1	0	0	0	0
11625	1	0	1				0	0	0	0	0	0	0	0	40	71	0	0	0	1	0	0	0	0
11627	1	0	1				0	0	0	0	0		0	0	1	3		0	0	1	0	0	0	0
11632	1	0	1				0	0	0	0	0	0	0	0	1	4	0	0	0	1	0	0	0	0
11637	1	0	1	1	1	1	0	0	0	0	0	0	0	0	2	5	8	0	0	1	0	0	0	0
11639	1	0	1				0	0	0	0	0	0	0	0	1	5	5	1	0	0	1	0	0	0
11642	1	0	1				0	0	0	0	0		0	0	6	17	5	1	0	0	1	0	0	0
11644	1	0	1				0	0	0	0	0	0	0	0	1	5	3	0	0	1	0	0	0	0
11645	1	0	1				0	0	0	0	0	0	0	0	1	4	0	0	0	1	0	0	0	0
11646	1	0	1				0	0	1	1	0	1	0	0	14	41		1	0	0	0	1	0	0
11647	1	0	1				0	0	0	0	0	0	0	0	1	4	0	0	0	1	0	0	0	0
11651	1	0	0				0	0	0	0	0	0	0	0	1	4	0	0	0	1	0	0	0	0
11652	1	0	0				0	0	0	0	0		0	0	1	4	2	0	0	1	0	0	0	0
11653	1	0	0				0	0	0	0	0		0	0	1	4	0	0	0	1	0	0	0	0
11655	1	0	0				0	0	0	0	0		0	0	2	2		1	1	0	0	1	0	0
11656	1	0	0				0	0	0	0	0		0	0	1	14	0	1	0	0	1	0	0	0
11657	1	0	0				0	0	0	0	0	0	0	0	1	12	0	0	0	1	0	0	0	0
11659	1	0	0				0	0	0	0	0		0	0	3	8	4	1	0	0	0	1	0	0
11660	1	0	0				0	0	0	0	0	0	0	0	1	11	0	0	0	1	0	0	0	0
11661	1	0	0				0	0	0	0	0	0	0	0	1	6	2	0	0	1	0	0	0	0
11663	1	0	0				0	0	0	0	0		0	0	5	8	5	1	0	0	0	1	0	0
11664	1	0	0				0	0	0	0	0		0	0	1	5	6	0	0	1	0	0	0	0
11665	1	0	0				0	0	0	0	0	0	0	0	1	6	2	0	0	1	0	0	0	0
11666	1	0	0				0	0	0	0	0		0	0	4	13	0	1	0	0	0	0	1	0
11667	1	0	0				0	0	0	0	0		0	0	1	4	5	0	0	1	0	0	0	0
11668	1	0	0				0	0	1	1	0	0	0	0	1	5	0	0	0	1	0	0	0	0
11669	1	0	0				0	0	0	0	0		0	0	1	3	0	0	0	1	0	0	0	0
11674	1	0	0				0	0	0	0	0		0	0	1	3		0	0	1	0	0	0	0
11677	1	0	0				0	0	0	0	0		0	0	1	5	0	0	0	1	0	0	0	0
11678	1	0	0				0	0	0	0	0	0	0	0	8	11	0	1	0	0	0	0	1	0
11681	1	0	0				0	0	0	0	0		0	0	1	4	0	0	0	1	0	0	0	0
11683	1	0	0				0	0	0	0	0	0	0	0	2	10	0	1	0	0	0	0	1	0
11684	1	0	0				0	0	1	1	0	0	0	0	7	8	7	0	0	1	0	0	0	0
11691	1	0	0				0	0	0	0	0	0	0	0	3	10	2	0	0	1	0	0	0	0
11694	1	0	0				0	0	0	0	0		0	0	1	5	6	0	0	1	0	0	0	0
11696	1	0	0				0	0	0	0	0		0	0	1	6	2	0	0	1	0	0	0	0
11697	1	0	0				0	0	0	0	0		0	0	1	4	0	0	0	1	0	0	0	0
11698	1	0	0				0	0	0	0	0	0	0	0	1	5	1	0	0	1	0	0	0	0
11704	1	0	0				0	0	0	0	0		0	0	1	5	0	0	0	1	0	0	0	0
11707	1	0	0				0	0	0	0	0	0	0	0	1	4	0	0	0	1	0	0	0	0
11708	1	0	0				0	0	0	0	0	0	0	0	1	5	7	0	0	1	0	0	0	0
11710	1	0	0				0	0	0	0	0	0	0	0	1	4	4	0	0	1	0	0	0	0
11712	1	0	0				0	0	0	0	0	0	0	0	1	11	5	0	0	1	0	0	0	0
11713	1	0	0				0	0	0	0	0		0	0	1	7	0	1	1	0	1	0	0	0
11716	1	0	0				0	0	0	0	0	0	0	0	1	10	0	1	0	0	1	0	0	0
11717	1	0	0				0	0	0	0	0	0	0	0	1	5	0	0	0	1	0	0	0	0
11721	1	0	0				0	0	0	0	0	0	0	0	7	12	2	1	0	0	1	0	0	0
11722	1	0	0				0	0	0	0	0	0	0	0	1	7	2	0	0	1	0	0	0	0
11726	1	0	0				0	0	0	0	0	0	0	0	1	5	3	0	0	1	0	0	0	0
11727	1	0	0	1	1	1	0	0	0	0	0	0	0	0	1	4	0	0	0	1	0	0	0	0
11728	1	0	0				0	0	0	0	0	0	0	0	4	6	0	0	0	1	0	0	0	0
11729	1	0	0				0	0	0	0	0	0	0	0	1	4	2	0	0	1	0	0	0	0
11731	1	0	0				0	0	0	0	0	0	0	0	1	4	0	0	0	1	0	0	0	0
11732	1	0	0				0	0	0	0	0	0	0	0	1	5	2	0	0	1	0	0	0	0
11733	1	0	0				0	0	0	0	0	0	0	0	1	4	0	0	0	1	0	0	0	0
11734	1	0	0				0	0	0	0	0	0	0	0	1	4	0	0	0	1	0	0	0	0
11740	1	0	0				0	0	0	0	0		0	0	2	8	0	0	0	1	0	0	0	0
11744	1	0	0	1	1	1	0	0	0	0	0		0	0	1	3	0	0	0	1	0	0	0	0
11745	1	0	0				0	0	0	0	0		0	0	11	14	0	0	0	1	0	0	0	0
11746	1	0	0				0	0	0	0	0		0	0	1	5	4	0	0	1	0	0	0	0
11747	1	0	0				0	0	0	0	0		0	0	1	15	4	1	0	0	1	0	0	0
11748	1	0	0				0	0	0	0	0		0	0	1	16	0	0	0	1	0	0	0	0
11749	1	0	0				0	0	0	0	0		0	0	0	6	2	0	0	1	0	0	0	0
11750	1	0	0				0	0	0	0	0		0	0	5	8	4	1	0	0	1	0	0	0
11751	1	0	0				0	0	0	0	0	0	0	0	3	8	0	0	0	1	0	0	0	0
11754	1	0	0				0	0	0	0	0		0	0	1	9	0	1	0	0	1	0	0	0
11755	1	0	0	1	1	1	0	0	0	0	0		0	0	1	4	4	0	0	1	0	0	0	0
11761	1	0	0				0	0	0	0	0	0	0	0	16	16	0	0	1	0	0	0	0	1
11763	1	0	0				0	0	0	0	0	0	0	0	1	16	0	1	0	0	0	0	1	0
11765	1	0	0				0	0	0	0	0	0	0	0	1	6	4	0	0	1	0	0	0	0
11768	1	0	0				0	0	1	1	0		0	0	1	5	0	0	0	1	0	0	0	0
11769	1	0	0				0	0	0	0	0	0	0	0	1	6	2	0	0	1	0	0	0	0
11774	1	0	0				0	0	0	0	0		0	0	1	5	2	0	0	1	0	0	0	0
11775	1	0	0				0	0	0	0	0		0	0	1	3	3	0	0	1	0	0	0	0
11778	1	0	0				0	0	0	0	0		0	0	1	4	0	0	0	1	0	0	0	0
11783	1	0	0				0	0	0	0	0	0	0	0	1	4	0	0	0	1	0	0	0	0
11787	1	0	0				0	0	0	0	0	0	0	0	1	4	3	0	0	1	0	0	0	0
11788	1	0	0				0	0	0	0	0	0	0	0	23	49	3	0	1	1	0	0	0	0
11789	1	0	0				0	0	0	0	0	0	0	0	1	7	5	0	0	1	0	0	0	0
11792	1	0	0				0	0	0	0	0	0	0	0	6	9	0	0	0	1	0	0	0	0
11796	1	0	0				0	0	0	0	0	0	0	0	1	6	0	0	0	1	0	0	0	0
11799	1	0	0				0	0	0	0	0	0	0	0	1	6		0	0	1	0	0	0	0
11804	1	0	0				0	0	0	0	0		0	0	2	6	8	0	0	1	0	0	0	0
11805	1	0	0				0	0	0	0	0	0	0	0	2	5	4	0	0	1	0	0	0	0
11807	1	0	0				0	0	1	1	0		0	0	2	4	5	0	0	1	0	0	0	0
11808	1	0	0				0	0	0	0	0	0	0	0	10	10	0	0	1	1	0	0	0	0
11812	1	0	0				0	0	0	0	0		0	0	11	16	3	0	0	1	0	0	0	0
11813	1	0	0				0	0	0	0	0	0	0	0	11	13	5	1	0	0	1	0	0	0
11815	1	0	0				0	0	0	0	0	0	0	0	9	20	3	0	0	1	0	0	0	0
11818	1	0	0	1	1	1	0	0	0	0	0		0	0	1	8	8	0	0	1	0	0	0	0
11819	1	0	0				0	0	0	0	0		0	0	1	9	8	1	0	0	1	0	0	0
11821	1	0	0				0	0	0	0	0	0	0	0	1	12	2	1	0	0	1	0	0	0
11825	1	0	0				0	0	0	0	0	0	0	0	1	19	1	1	0	0	0	0	1	0
11826	1	0	0				0	0	0	0	0	0	0	0	2	6	6	0	0	1	0	0	0	0
11827	1	0	0				0	0	0	0	0	0	0	0	1	14	0	0	1	1	0	0	0	0
11835	1	0	0				0	0	0	0	0	0	0	0	1	5	5	0	0	1	0	0	0	0
11836	1	0	0				0	0	0	0	0		0	0	1	8	2	0	0	1	0	0	0	0
11837	1	0	0				0	0	0	0	0		0	0	5	10	5	0	0	1	0	0	0	0
11838	1	0	0				0	0	0	0	0		0	0	1	6	4	0	0	1	0	0	0	0
11840	1	0	0				0	0	0	0	0		0	0	3	10	4	1	0	0	1	0	0	0
11843	1	0	0				0	0	0	0	0	0	0	0	6	8	2	1	0	0	0	0	1	0
11844	1	0	0				0	0	0	0	0		0	0	2	7	4	1	0	0	1	0	0	0
11846	1	0	0	1	1	1	0	0	0	0	0		0	0	4	8	3	1	0	0	1	0	0	0
11847	1	0	0				0	0	0	0	0	0	0	0	2	5	1	0	0	1	0	0	0	0
11851	1	0	0				0	0	0	0	0		0	0	1	4	2	0	0	1	0	0	0	0
11853	1	1	0				0	0	0	1	1	0	0	0	3	4	1	1	0	0	1	0	0	0
11855	1	1	0				0	0	0	0	0		0	0	2	6	2	0	0	1	0	0	0	0
11858	1	0	0				0	0	0	0	0	0	0	0	1	5	3	0	0	1	0	0	0	0
11861	1	0	0				0	0	0	0	0		0	0	1	3	2	0	0	1	0	0	0	0
11866	1	0	0				0	0	0	0	0	0	0	0	1	4	1	0	1	1	0	0	0	0
11868	1	0	0				0	0	0	0	0	0	0	0	1	6	0	0	0	1	0	0	0	0
11871	1	0	0				0	0	0	0	0		0	0	1	6	0	1	0	0	1	0	0	0
11874	1	0	0				0	0	0	0	0	0	0	0	1	8	0	1	0	0	0	1	0	0
11875	1	0	0				0	0	0	0	0	0	0	0	4	7	1	0	0	1	0	0	0	0
11879	1	1	0				0	0	0	1	1		0	0	1	4	2	0	0	1	0	0	0	0
11881	1	0	0				0	0	0	1	1		0	0	3	20	0	0	0	1	0	0	0	0
11883	1	0	0	1	1	1	0	0	0	0	0		0	0	1	7	0	1	0	0	1	0	0	0
11885	1	0	0				0	0	0	0	0		0	0	2	9	0	0	0	1	0	0	0	0
11886	1	0	0				0	0	0	0	0		0	0	1	7	1	0	0	1	0	0	0	0
11889	1	0	0				0	0	0	0	0		0	0	1	5	2	1	0	0	1	0	0	0
11892	1	0	0				0	0	0	0	0		0	0	5	18	2	0	0	1	0	0	0	0
11894	1	0	0				0	0	0	0	0		0	0	1	5	0	0	0	1	0	0	0	0
11895	1	0	0				0	0	0	0	0		0	0	1	5	0	0	0	1	0	0	0	0
11896	1	0	0				0	0	0	0	0	0	0	0	3	7	0	0	0	1	0	0	0	0
11899	1	0	0				0	0	0	0	0	0	0	0	1	4	6	0	0	1	0	0	0	0
11901	1	0	0				0	0	0	0	0	0	0	0	2	7	0	0	0	1	0	0	0	0
11903	1	0	0				0	0	0	0	0	0	0	0	2	5	7	0	0	1	0	0	0	0
11905	1	0	0				0	0	0	0	0	0	0	0	1	4	2	0	0	1	0	0	0	0
11906	1	0	0				0	0	0	0	0	0	0	0	2	15	5	1	1	0	1	0	0	0
11909	1	0	0				0	0	0	0	0		0	0	1	4	0	0	0	1	0	0	0	0
11910	1	0	0				0	0	0	0	0	0	0	0	3	8	8	1	0	0	1	0	0	0
11912	1	0	0	1	1	1	0	0	0	0	0	0	0	0	3	11	1	1	0	0	0	1	0	0
11913	1	0	0				0	0	0	0	0		0	0	1	6	4	0	0	1	0	0	0	0
11915	1	0	0				0	0	0	0	0		0	0	1	21	4	0	0	1	0	0	0	0
11918	1	0	0				0	0	0	0	0	0	0	0	4	22	0	0	0	1	0	0	0	0
11921	1	0	0				0	0	0	0	0		0	0	1	4	5	0	0	1	0	0	0	0
11923	1	0	0				0	0	0	0	0	0	0	0	1	4	5	0	0	1	0	0	0	0
11924	1	0	0				0	0	0	0	0	0	0	0	5	11	2	0	0	1	0	0	0	0
11925	1	0	0				0	0	0	0	0		0	0	1	4	2	0	0	1	0	0	0	0
11927	1	0	0				0	0	0	0	0		0	0	1	4	2	0	0	1	0	0	0	0
11928	1	0	0				0	0	0	0	0	0	0	0	1	6	0	0	0	1	0	0	0	0
11931	1	1	0				0	0	1	1	0		0	0	5	21	0	1	0	0	0	1	0	0
11933	1	0	0				0	0	0	0	0	0	0	0	15	19		1	0	0	1	0	0	0
11936	1	0	0				0	0	0	0	0	0	0	0	1	4	4	0	0	1	0	0	0	0
11939	1	0	0				0	0	0	0	0	0	0	0	4	6	4	0	0	1	0	0	0	0
11941	1	0	0				0	0	0	0	0	0	0	0	3	6	3	1	0	0	1	0	0	0
11942	1	0	0				0	0	0	0	0	0	0	0	1	4	0	0	0	1	0	0	0	0
11951	1	0	0				0	0	0	0	0		0	0	1	5	4	0	0	1	0	0	0	0
11952	1	0	0				0	0	0	0	0		0	0	2	11	7	0	0	1	0	0	0	0
11953	1	0	0				0	0	0	0	0		0	0	1	5	8	1	0	0	1	0	0	0
11957	1	0	0				0	0	0	0	0		0	0	1	6	2	0	0	1	0	0	0	0
11958	1	0	0				0	0	0	0	0		0	0	1	5		0	0	1	0	0	0	0
11963	1	0	0				0	0	0	0	0		0	0	1	4	3	0	0	1	0	0	0	0
11964	1	0	0				0	0	0	0	0	0	0	0	4	8	0	1	0	0	1	0	0	0
11965	1	0	0				0	0	0	0	0	0	0	0	1	4	3	0	0	1	0	0	0	0
11966	1	1	0	1	1	1	0	0	0	0	0	0	0	0	1	7	3	1	0	0	0	1	0	0
11967	1	0	0				0	0	0	0	0	0	0	0	1	6	2	0	0	1	0	0	0	0
11970	1	1	0				0	0	0	1	1	0	0	0	3	8	2	0	0	1	0	0	0	0
11972	1	0	0				0	0	0	0	0	0	0	0	4	10	4	1	0	0	1	0	0	0
11973	1	0	0				0	0	0	0	0	0	0	0	1	5	0	1	0	0	1	0	0	0
11975	1	0	0				0	0	0	0	0		0	0	2	4	3	0	0	1	0	0	0	0
11977	1	0	0				0	0	0	0	0		0	0	1	4	3	0	0	1	0	0	0	0
11978	1	0	0				0	0	0	0	0	0	0	0	1	7	3	0	0	1	0	0	0	0
11979	1	0	0				0	0	0	0	0	0	0	0	1	5	2	0	0	1	0	0	0	0
11981	1	0	0				0	0	0	0	0		0	0	3	23	2	0	0	1	0	0	0	0
11983	1	0	0				0	0	0	0	0		0	0	1	5	2	0	0	1	0	0	0	0
11984	1	0	0				0	0	0	0	0	0	0	0	1	4	3	0	0	1	0	0	0	0
11985	1	0	0				0	0	0	0	0	0	0	0	1	4	4	0	0	1	0	0	0	0
11988	1	0	0				0	0	0	0	0	0	0	0	1	4	2	0	0	1	0	0	0	0
11990	1	0	0				0	0	0	0	0		0	0	1	4	0	0	0	1	0	0	0	0
11992	1	0	0				0	0	0	0	0	0	0	0	15	15	0	0	0	1	0	0	0	0
11996	1	0	0				0	0	0	0	0	0	0	0	1	5	0	0	0	1	0	0	0	0
12001	1	0	0				0	0	0	0	0		0	0	1	11	3	1	0	0	1	0	0	0
12002	1	0	0				0	0	0	0	0	0	0	0	1	4	4	0	0	1	0	0	0	0
12005	1	0	0				0	0	0	0	0	0	0	0	3	6	3	0	0	1	0	0	0	0
12007	1	0	0				0	0	0	0	0	0	0	0	2	5	3	0	0	1	0	0	0	0
12010	1	0	0				0	0	0	0	0	0	0	0	33	42	4	1	0	0	0	0	1	0
12011	1	0	0				0	0	0	0	0	0	0	0	1	6	2	0	0	1	0	0	0	0
12015	1	0	0	1	1	1	0	0	0	0	0	0	0	0	1	5	0	0	0	1	0	0	0	0
12017	1	0	0				0	0	0	0	0		0	0	1	6	2	0	0	1	0	0	0	0
12019	1	0	0				0	0	0	0	0		0	0	1	5	3	1	0	0	1	0	0	0
12020	1	0	0				0	0	0	0	0	0	0	0	2	5	0	0	0	1	0	0	0	0
12021	1	0	0				0	0	0	0	0		0	0	1	5	0	0	0	1	0	0	0	0
12027	1	0	0				0	0	0	0	0		0	0	1	5	2	0	0	1	0	0	0	0
12028	1	0	0				0	0	0	1	1		0	0	1	5	5	0	0	1	0	0	0	0
12029	1	0	0				0	0	0	0	0		0	0	1	1		0	1	0	0	0	0	1
12030	1	0	0				0	0	0	0	0	0	0	0	1	6	0	0	0	1	0	0	0	0
12031	1	0	0				0	0	0	0	0	0	0	0	3	18	0	0	0	1	0	0	0	0
12033	1	0	0				0	0	0	0	0	0	0	0	1	5	0	0	0	1	0	0	0	0
12034	1	0	0				0	0	0	0	0	0	0	0	1	22	0	1	0	0	1	0	0	0
12036	1	0	0				0	0	0	0	0	0	0	0	2	5	2	0	0	1	0	0	0	0
12037	1	0	0				0	0	0	0	0		0	0	3	6	4	0	0	0	0	0	0	1
12038	1	0	0				0	0	0	0	0	0	0	0	1	1	0	0	0	1	0	0	0	0
12039	1	0	0				0	0	0	0	0	0	0	0	2	10	4	0	0	1	0	0	0	0
12040	1	0	0	1	1	1	0	0	0	0	0	0	0	0	1	4	0	0	0	1	0	0	0	0
12044	1	0	0				0	0	0	0	0	0	0	0	1	4	3	0	0	1	0	0	0	0
12046	1	0	0				0	0	0	0	0		0	0	2	5	0	0	0	1	0	0	0	0
12047	1	0	0				0	0	0	0	0	0	0	0	4	7	0	0	0	1	0	0	0	0
12051	1	0	0				0	0	0	0	0		0	0	3	14	2	0	0	1	0	0	0	0
12052	1	0	0				0	0	0	0	0		1	0	1	15	7	0	0	1	0	0	0	0
12055	1	0	0				0	0	0	0	0		0	0	1	4	0	0	0	1	0	0	0	0
12056	1	0	0				0	0	0	0	0		0	0	1	3	4	0	0	1	0	0	0	0
12060	1	0	0				0	0	0	0	0	0	0	0	2	7	5	0	0	1	0	0	0	0
12061	1	0	0				0	0	0	1	1	0	0	0	10	10	2	0	0	1	0	0	0	0
12062	1	1	0				0	0	0	0	0	0	0	0	16	28	5	1	0	0	0	1	0	0
12063	1	0	0				0	0	0	0	0		0	0	1	4	6	0	0	1	0	0	0	0
12064	1	0	0				0	0	0	0	0		0	0	3	5	2	0	0	1	0	0	0	0
12066	1	0	0				0	0	0	0	0		0	0	1	5	4	0	0	1	0	0	0	0
12067	1	0	0				0	0	0	0	0		0	0	1	9	2	0	0	1	0	0	0	0
12074	1	0	0				0	0	0	0	0		0	0	2	4	0	0	1	1	0	0	0	0
12075	1	0	0				0	0	0	0	0		0	0	1	6	2	0	0	1	0	0	0	0
12077	1	0	0				0	0	0	0	0		0	0	1	7	0	0	0	1	0	0	0	0
12078	1	0	0				0	0	0	0	0	0	0	0	2	5	5	0	0	1	0	0	0	0
12082	1	0	0				0	0	0	0	0	0	0	0	1	19	3	0	0	1	0	0	0	0
12086	1	0	0				0	0	0	0	0	0	0	0	1	6	0	0	0	1	0	0	0	0
12089	1	0	0				0	0	0	0	0	0	0	0	5	12	2	1	0	0	0	1	0	0
12090	1	0	0				0	0	0	0	0	0	0	0	1	8	4	1	0	0	0	1	0	0
12091	1	0	0				0	0	0	0	0		0	0	1	4	4	0	0	1	0	0	0	0
12094	1	0	0				0	0	0	0	0	0	0	0	5	7	3	1	0	0	1	0	0	0
12096	1	0	0				0	0	0	0	0	0	0	0	1	4	0	0	0	1	0	0	0	0
12099	1	0	0				0	0	0	0	0	0	0	0	1	4	5	0	0	0	0	0	0	1
12100	1	0	0				0	0	0	0	0	0	0	0	1	4	5	0	0	1	0	0	0	0
12102	1	0	0				0	0	0	0	0	0	0	0	1	6	0	0	0	1	0	0	0	0
12103	1	0	0				0	0	0	0	0		0	0	1	13	0	0	0	1	0	0	0	0
12104	1	0	0				0	0	0	0	0	0	0	0	1	4	0	0	0	1	0	0	0	0
12109	1	0	0				0	0	0	0	0		0	0	1	4	0	0	0	1	0	0	0	0
12113	1	0	0				0	0	0	0	0		0	0	1	11	5	0	0	1	0	0	0	0
12115	1	0	0				0	0	0	1	1		0	0	4	6	4	0	0	1	0	0	0	0
12117	1	0	0				0	0	0	0	0		0	0	1	4	2	0	0	1	0	0	0	0
12120	1	0	0				0	0	1	1	0	0	0	0	1	7	3	1	1	0	1	0	0	0
12123	1	0	0	1	1	1	0	0	0	0	0	0	0	0	2	6	0	0	0	1	0	0	0	0
12124	1	0	0				0	0	0	0	0		0	0	1	8	0	0	0	1	0	0	0	0
12127	1	0	0				0	0	1	1	0		0	0	8	13		1	1	0	0	1	0	0
12130	1	0	0				0	0	0	0	0	0	0	0	3	7	4	1	0	0	1	0	0	0
12136	1	0	0	1	1	1	0	0	0	1	1	0	0	0	15	22	0	1	0	0	0	0	1	0
12137	1	0	0				0	0	0	0	0	0	0	0	0	0		0	1	0	0	0	0	1
12139	1	0	0				0	0	0	0	0		0	0	3	7	2	1	0	0	1	0	0	0
12140	1	0	0				0	0	0	0	0	0	0	0	1	5	3	0	0	1	0	0	0	0
12145	1	0	0				0	0	0	0	0	0	0	0	0	3	0	0	0	1	0	0	0	0
12146	1	0	0				0	0	0	0	0	0	0	0	5	11	0	1	0	0	0	1	0	0
12155	1	0	0				0	0	0	0	0		0	0	31	31		1	1	0	0	1	0	0
12156	1	0	0				0	0	0	0	0		0	0	4	4		0	1	1	0	0	0	0
12160	1	0	0				0	0	0	0	0	0	0	0	1	4	3	0	0	1	0	0	0	0
12162	1	0	0				0	0	0	0	0	0	0	0	1	7	0	0	0	1	0	0	0	0
12163	1	0	0				0	0	0	0	0	0	0	0	2	6	3	0	0	1	0	0	0	0
12166	1	0	0				0	0	0	0	0		0	0	1	3	0	0	0	1	0	0	0	0
12175	1	0	0				0	0	0	0	0		0	0	1	7	2	0	0	1	0	0	0	0
12179	1	0	0				0	0	0	0	0		0	0	1	7	4	0	0	1	0	0	0	0
12180	1	0	0				0	0	0	0	0		0	0	4	12	3	1	0	0	1	0	0	0
12182	1	0	0				0	0	0	0	0		0	0	1	4	0	0	0	1	0	0	0	0
12183	1	0	0				0	0	0	0	0		0	0	1	4	0	0	0	1	0	0	0	0
12184	1	0	0				0	0	0	0	0		0	0	1	4	6	0	0	1	0	0	0	0
12185	1	0	0				0	0	0	0	0		0	0	1	5	0	0	0	1	0	0	0	0
12186	1	0	0				0	0	0	0	0	0	0	0	1	4	3	0	0	1	0	0	0	0
12189	1	0	0				0	0	0	0	0	0	0	0	3	6	4	1	0	0	1	0	0	0
12194	1	0	0				0	0	0	0	0		0	0	2	2	0	0	1	1	0	0	0	0
12195	1	0	0				0	0	0	0	0	0	0	0	1	5	6	1	0	0	1	0	0	0
12204	1	0	0				0	0	0	0	0		0	0	1	5	0	0	0	1	0	0	0	0
12205	1	0	0				0	0	0	0	0		0	0	1	7	0	0	0	1	0	0	0	0
12206	1	0	0				0	0	0	0	0		0	0	1	3	1	0	0	1	0	0	0	0
12209	1	0	0				0	0	0	0	0	0	0	0	1	4	0	0	0	1	0	0	0	0
12211	1	0	0				0	0	0	0	0	0	0	0	1	5	2	0	0	1	0	0	0	0
12213	1	0	0				0	0	0	0	0	0	0	0	1	6	0	0	0	1	0	0	0	0
12214	1	1	0				0	0	1	1	0		0	0	3	7	0	1	0	0	1	0	0	0
12215	1	0	0				0	0	0	0	0	0	0	0	1	6	4	1	0	0	1	0	0	0
12218	1	0	0	1	1	1	0	0	0	0	0	0	0	0	1	5	3	1	0	0	1	0	0	0
12219	1	0	0				0	0	0	0	0	0	0	0	3	12	0	0	0	1	0	0	0	0
12223	1	0	0				0	0	0	0	0	0	0	0	1	5	0	0	0	1	0	0	0	0
12225	1	0	0				0	0	0	0	0	0	0	0	1	13	4	0	0	1	0	0	0	0
12235	1	0	0				0	0	0	0	0	0	0	0	1	4	0	0	0	1	0	0	0	0
12237	1	0	0				0	0	0	0	0	0	0	0	1	5	0	0	0	1	0	0	0	0
12238	1	0	0				0	0	0	0	0	0	0	0	1	6	0	0	0	1	0	0	0	0
12241	1	0	0				0	0	0	0	0	0	0	0	1	4	0	0	0	1	0	0	0	0
12242	1	0	0				0	0	0	0	0		0	0	1	4	2	0	0	1	0	0	0	0
12243	1	0	0				0	0	0	0	0		0	0	1	4	0	0	0	1	0	0	0	0
12244	1	0	0				0	0	0	0	0		0	0	2	8	5	1	0	0	1	0	0	0
12245	1	0	0				0	0	0	0	0		0	0	1	4	0	0	0	1	0	0	0	0
12250	1	0	0				0	0	0	0	0		0	0	13	22		1	0	0	0	1	0	0
12251	1	0	0				0	0	0	0	0		0	0	1	8	0	0	0	1	0	0	0	0
12252	1	0	0				0	0	0	0	0		0	0	1	13	4	0	0	1	0	0	0	0
12258	1	0	0				0	0	0	0	0	0	0	0	1	6	6	1	0	0	1	0	0	0
12260	1	0	0				0	0	0	0	0		0	0	12	28	0	1	0	0	0	1	0	0
12261	1	0	0				0	0	0	0	0		0	0	1	6	3	1	0	0	1	0	0	0
12264	1	0	0				0	0	0	0	0	0	0	0	1	6	0	0	0	1	0	0	0	0
12265	1	0	0				0	0	0	0	0	0	0	0	0	0		0	1	0	0	0	0	1
12266	1	0	0				0	0	0	0	0	0	0	0	11	11		0	1	1	0	0	0	0
12267	1	0	0				0	0	0	0	0	0	0	0	9	9	0	0	0	1	0	0	0	0
12268	1	0	0				0	0	1	1	0	1	0	1	2	6	1	0	1	1	0	0	0	0
12271	1	0	0	1	1	1	0	0	0	0	0		0	0	1	4	0	0	0	1	0	0	0	0
12275	1	0	0				0	0	0	0	0	0	0	0	1	4	0	0	0	1	0	0	0	0
12278	1	0	0				0	0	0	0	0	0	0	0	1	4	2	0	0	1	0	0	0	0
12285	1	0	0	1	1	1	0	0	0	0	0		0	0	1	6	1	0	0	1	0	0	0	0
12287	1	0	0				0	0	0	0	0	0	0	0	1	4	0	0	0	1	0	0	0	0
12289	1	0	0				0	0	0	0	0	0	0	0	1	6	0	1	0	0	1	0	0	0
12291	1	0	0				0	0	0	0	0	0	0	0	1	4	6	0	0	1	0	0	0	0
12292	1	0	0				0	0	0	0	0	0	0	0	7	12	5	0	0	1	0	0	0	0
12294	1	0	0				0	0	0	0	0	0	0	0	3	11	4	0	0	1	0	0	0	0
12296	1	0	0				0	0	0	0	0	0	0	0	1	4	7	0	0	1	0	0	0	0
12297	1	0	0				0	0	0	0	0	0	0	0	1	1	5	0	0	1	0	0	0	0
12298	1	0	0				0	0	0	0	0	0	0	0	1	3	2	0	0	1	0	0	0	0
12300	1	0	0	1	1	1	0	0	0	0	0		0	0	1	18	1	0	0	1	0	0	0	0
12302	1	0	0				0	0	0	0	0	0	0	0	2	3	1	0	0	1	0	0	0	0
12304	1	0	0				0	0	0	0	0		0	0	3	6	5	0	0	1	0	0	0	0
12306	1	0	0				0	0	0	0	0		0	0	3	5	6	0	0	1	0	0	0	0
12310	1	0	0				0	0	0	0	0		0	0	1	4	2	0	0	1	0	0	0	0
12311	1	0	0				0	0	0	0	0		0	0	1	4	7	0	0	1	0	0	0	0
12314	1	0	0				0	0	0	0	0		0	0	1	7	0	0	0	1	0	0	0	0
12317	1	0	0				0	0	0	0	0		0	0	2	5	5	0	0	1	0	0	0	0
12318	1	0	0				0	0	0	0	0	0	0	0	2	5	0	1	0	0	1	0	0	0
12319	1	0	0				0	0	0	0	0	0	0	0	16	20	0	1	0	0	0	0	1	0
12321	1	0	0				0	0	0	0	0	0	0	0	14	14	0	1	0	0	0	1	0	0
12323	1	0	0				0	0	0	0	0	0	0	0	1	4	0	0	0	1	0	0	0	0
12325	1	0	0				0	0	0	0	0	0	0	0	1	9	7	0	0	1	0	0	0	0
12326	1	0	0				0	0	0	0	0		0	0	1	4	0	0	0	1	0	0	0	0
12329	1	0	0				0	0	0	0	0	0	0	0	2	6	3	0	0	1	0	0	0	0
12331	1	0	0				0	0	0	0	0	0	0	0	4	4	0	1	1	0	0	1	0	0
12332	1	0	0				0	0	0	0	0	0	0	0	2	18	2	1	1	0	1	0	0	0
12335	1	0	0				0	0	0	0	0		0	0	1	4	0	0	0	1	0	0	0	0
12342	1	0	0				0	0	0	0	0	0	0	0	8	8	0	1	1	0	0	0	1	0
12344	1	0	0	1	1	1	0	0	0	0	0	0	0	0	7	10	3	0	1	1	0	0	0	0
12345	1	0	0				0	0	0	0	0	0	0	0	1	4	2	0	0	1	0	0	0	0
12350	1	0	0				0	0	0	0	0	0	0	0	1	5	2	0	0	1	0	0	0	0
12351	1	0	0				0	0	0	0	0		0	0	1	4	5	1	0	0	0	1	0	0
12352	1	0	0				0	0	0	1	1	1	0	0	2	5	3	0	0	1	0	0	0	0
12355	1	0	0				0	0	0	0	0	0	0	0	8	15	0	1	0	0	1	0	0	0
12356	1	0	0				0	0	0	0	0	0	0	0	1	6	1	0	0	1	0	0	0	0
12357	1	0	0				0	0	0	0	0		0	0	1	4	0	0	0	1	0	0	0	0
12358	1	0	0				0	0	0	0	0		0	0	3	4	0	0	0	1	0	0	0	0
12360	1	0	0	1	1	1	0	0	0	0	0	0	0	0	2	4	1	0	0	1	0	0	0	0
12362	1	0	0				0	0	0	0	0	0	0	0	5	8	0	0	0	1	0	0	0	0
12366	1	0	0				0	0	0	0	0	0	0	0	1	5	4	1	0	0	0	1	0	0
12368	1	0	0				0	0	0	0	0	0	0	0	1	3	5	0	0	1	0	0	0	0
12372	1	0	0				0	0	0	0	0		0	0	6	11	2	1	1	0	1	0	0	0
12373	1	0	0				0	0	0	0	0	0	0	0	1	8	3	1	0	0	1	0	0	0
12374	1	0	0				0	0	0	0	0	0	0	0	2	19	4	0	0	1	0	0	0	0
12376	1	0	0	1	1	1	0	0	0	0	0	0	0	0	1	6	0	0	0	1	0	0	0	0
12377	1	0	0				0	0	0	0	0	0	0	0	1	4	5	0	0	1	0	0	0	0
12378	1	0	0				0	0	0	0	0		0	0	1	6	4	1	0	0	1	0	0	0
12381	1	0	0				0	0	0	0	0	0	0	0	2	6	0	0	0	1	0	0	0	0
20002	2	0	1				1	0	0	0	0		0	0	0	6	0	0	0	1	0	0	0	0
20003	2	0	1				1	0	0	0	0		0	0	1	6	6	0	0	1	0	0	0	0
20004	2	0	1	1	1	1	1	0	0	0	0		0	0	1	13	6	0	0	1	0	0	0	0
20006	2	0	1				1	0	0	0	0		0	0	5	12	0	0	0	1	0	0	0	0
20008	2	0	1				1	0	0	0	0		0	0	1	5	2	0	0	1	0	0	0	0
20009	2	0	1				1	0	0	0	0		0	0	1	5	0	0	0	1	0	0	0	0
20010	2	0	1				1	0	0	0	0		0	0	1	6	10	0	0	1	0	0	0	0
20012	2	0	1				1	0	0	0	0		0	0	2	5	0	0	0	1	0	0	0	0
20014	2	0	1				1	0	0	0	0		0	0	2	10	0	0	0	1	0	0	0	0
20015	2	0	1				1	0	0	0	0		0	0	2	7	0	0	0	1	0	0	0	0
20016	2	0	1				1	0	0	0	0		0	0	2	7	0	0	0	1	0	0	0	0
20023	2	0	1				1	0	0	0	0		0	0	3	8	4	0	0	1	0	0	0	0
20024	2	0	1				1	0	0	0	0		0	0	1	8	3	0	0	1	0	0	0	0
20028	2	0	1				1	0	0	0	0		0	0	5	5	0	0	0	1	0	0	0	0
20029	2	0	1				1	0	0	0	0		0	0	1	5	3	0	0	1	0	0	0	0
20033	2	0	1				1	0	0	0	0		0	0	1	6	3	0	0	1	0	0	0	0
20034	2	0	1				1	0	0	0	0		0	0	3	7	1	0	0	1	0	0	0	0
20035	2	0	1				1	0	0	0	0		0	0	2	9	9	0	0	1	0	0	0	0
20038	2	0	1				1	0	0	0	0		0	0	2	7	5	1	0	0	1	0	0	0
20039	2	0	1				1	0	0	0	0		0	0	0	12	5	0	0	1	0	0	0	0
20041	2	0	1				1	0	0	0	0		0	0	1	5	0	1	0	0	1	0	0	0
20042	2	0	1				1	0	0	0	0		0	0	1	6	0	0	0	1	0	0	0	0
20043	2	0	1				1	0	0	0	0		0	0	0	5	8	0	0	1	0	0	0	0
20044	2	0	1				1	0	0	0	0		0	0	10	45	0	0	1	0	0	0	0	1
20046	2	0	1	1	1	1	1	0	0	0	0		0	0	2	6	2	0	0	1	0	0	0	0
20050	2	0	1	0	1	1	1	0	0	0	0		0	0	2	4	0	0	0	1	0	0	0	0
20051	2	0	1				1	0	0	0	0		0	0	1	4	0	0	0	1	0	0	0	0
20052	2	0	1				1	0	0	0	0		0	0	1	5	3	0	0	1	0	0	0	0
20057	2	0	1				1	0	0	0	0		0	0	2	6	3	0	0	1	0	0	0	0
20060	2	0	1				1	0	0	0	0		0	0	1	4	0	0	0	1	0	0	0	0
20061	2	0	1				1	0	0	0	0		0	0	1	6	3	0	0	1	0	0	0	0
20062	2	0	1				0	0	0	0	0		0	0	1	7	2	0	0	1	0	0	0	0
20063	2	0	1				0	0	0	0	0		0	0	2	6	3	0	0	1	0	0	0	0
20065	2	0	1				1	0	0	0	0		0	0	3	7	3	1	0	0	1	0	0	0
20066	2	0	1				1	0	0	0	0		0	0	1	7	0	0	0	1	0	0	0	0
20067	2	0	1				1	0	0	0	0		0	0	1	5	0	0	0	1	0	0	0	0
20070	2	1	1				1	0	1	1	0		0	0	2	14	6	0	0	1	0	0	0	0
20072	2	0	1				1	0	0	0	0		0	0	1	9	0	1	1	0	1	0	0	0
20075	2	0	1				1	0	0	0	0		0	0	5	5	2	0	0	1	0	0	0	0
20077	2	0	1				1	0	0	0	0		0	0	2	5	5	0	0	1	0	0	0	0
20078	2	0	1	1	1	1	1	0	0	0	0		0	0	1	10	7	0	0	1	0	0	0	0
20079	2	0	1				1	0	0	0	0		0	0	2	7	4	0	0	1	0	0	0	0
20081	2	0	1				1	0	0	0	0		0	0	1	5	0	0	0	1	0	0	0	0
20083	2	1	1				1	0	1	1	0		0	0	1	5	2	0	0	1	0	0	0	0
20084	2	0	1				1	0	0	0	0		0	0	1	5	0	0	0	1	0	0	0	0
20086	2	0	1				1	0	0	0	0		0	0	1	6	0	0	0	1	0	0	0	0
20088	2	0	1				1	0	0	0	0		0	0	1	8	2	0	0	1	0	0	0	0
20092	2	0	1				1	0	0	0	0		0	0	1	8	2	0	0	1	0	0	0	0
20094	2	0	1				1	0	0	0	0		0	0	2	15	0	0	0	1	0	0	0	0
20095	2	0	1				1	0	0	0	0		0	0	2	6	0	0	0	1	0	0	0	0
20096	2	0	1				1	0	0	0	0		0	0	2	5	0	0	0	1	0	0	0	0
20097	2	1	1				1	0	0	1	1		0	0	1	5	8	0	0	1	0	0	0	0
20100	2	0	1				1	0	0	0	0		0	0	1	6	0	0	0	1	0	0	0	0
20103	2	0	1				0	0	0	0	0		0	0	1	10	0	0	0	1	0	0	0	0
20104	2	0	1				1	0	0	0	0		0	0	1	8	5	0	0	1	0	0	0	0
20105	2	0	1				1	0	0	0	0		0	0	1	7	2	0	0	1	0	0	0	0
20106	2	0	1				0	0	0	0	0		0	0	2	8	0	0	0	1	0	0	0	0
20109	2	0	1				1	0	0	0	0		0	0	2	7	2	0	0	1	0	0	0	0
20110	2	1	1				1	0	1	1	0		0	0	32	87	2	1	0	0	1	0	0	0
20111	2	0	1				1	0	0	0	0		0	0	5	5	0	0	0	1	0	0	0	0
20113	2	0	1				1	0	0	0	0		0	0	1	7	0	0	0	1	0	0	0	0
20115	2	0	1				1	0	0	0	0		0	0	1	4	0	0	0	1	0	0	0	0
20118	2	0	1				1	0	0	0	0		0	0	6	13		0	0	1	0	0	0	0
20120	2	0	1				1	0	0	0	0		0	0	1	8	0	0	0	1	0	0	0	0
20121	2	0	1				1	0	0	0	0		0	0	1	6	0	0	0	1	0	0	0	0
20123	2	0	1				1	0	0	0	0		0	0	2	12	2	1	0	0	1	0	0	0
20125	2	0	1				1	0	0	0	0		0	0	1	5	7	0	0	1	0	0	0	0
20126	2	0	1				1	0	0	0	0		0	0	10	26	0	0	0	0	0	0	0	1
20127	2	0	1				1	0	0	0	0		0	0	1	4	0	0	0	0	0	0	0	1
20128	2	0	1				1	0	0	0	0		0	0	1	4	5	0	0	0	0	0	0	1
20135	2	0	1				1	0	0	0	0		0	0	3	9	0	0	0	1	0	0	0	0
20136	2	0	1				1	0	0	0	0		0	0	1	5	1	0	0	1	0	0	0	0
20138	2	0	1				1	0	0	0	0		0	0	1	5	0	0	0	1	0	0	0	0
20143	2	0	1				1	0	0	0	0		0	0	10	14	0	0	0	1	0	0	0	0
20147	2	0	1				1	0	0	0	0		0	0	1	7	0	0	0	1	0	0	0	0
20149	2	0	1				1	0	0	0	0		0	0	2	5	0	0	0	1	0	0	0	0
20153	2	0	1				1	0	0	0	0		0	0	4	7	0	0	0	1	0	0	0	0
20154	2	0	1				1	0	0	0	0		0	0	1	15	0	0	0	1	0	0	0	0
20156	2	0	1				1	0	0	0	0		0	0	1	6	0	0	0	1	0	0	0	0
20157	2	0	1				1	0	0	0	0		0	0	1	6	2	0	0	1	0	0	0	0
20158	2	0	1				1	0	0	0	0		1	0	2	8	0	0	0	1	0	0	0	0
20162	2	0	1				1	0	0	0	0		0	0	5	10	0	0	0	1	0	0	0	0
20164	2	0	1				1	0	0	0	0		0	0	6	9	0	0	0	0	0	0	0	1
20166	2	0	1				1	0	0	0	0		0	0	1	7	0	0	0	1	0	0	0	0
20168	2	0	1				1	0	0	0	0		0	0	6	13	0	0	0	1	0	0	0	0
20169	2	0	1	1	1	1	1	0	0	0	0		0	0	4	5	5	0	0	1	0	0	0	0
20170	2	0	1				1	0	0	0	0		0	0	3	4		0	0	1	0	0	0	0
20172	2	0	1				1	0	0	0	0		0	0	0	6	0	0	0	1	0	0	0	0
20178	2	0	1				1	0	0	0	0		0	0	3	6	0	0	0	1	0	0	0	0
20179	2	0	1	1	1	1	1	0	0	0	0		0	0	1	5		0	0	1	0	0	0	0
20180	2	0	1				1	0	0	0	0		0	0	1	7	4	0	0	1	0	0	0	0
20185	2	0	1				1	0	0	0	0		0	0	2	18	0	0	0	1	0	0	0	0
20186	2	0	1				1	0	0	0	0		0	0	2	6	0	0	0	1	0	0	0	0
20187	2	0	1				1	0	0	0	0		0	0	2	6	0	0	0	0	0	0	0	1
20191	2	0	1				1	0	0	0	0		0	0	1	25	6	0	0	1	0	0	0	0
20192	2	0	1				1	0	0	0	0		0	0	2	4	0	0	0	1	0	0	0	0
20194	2	0	1				1	0	0	0	0		0	0	1	5	2	0	0	1	0	0	0	0
20195	2	0	1				1	0	0	0	0		0	0	1	4	0	0	0	1	0	0	0	0
20198	2	0	1				1	0	0	0	0		0	0	1	8	3	0	0	1	0	0	0	0
20201	2	0	1				1	0	0	0	0		0	0	2	7	0	0	0	1	0	0	0	0
20202	2	0	1				1	0	0	0	0		0	0	1	10	4	0	0	1	0	0	0	0
20203	2	0	1				1	0	0	0	0		0	0	1	5	0	0	0	1	0	0	0	0
20205	2	0	1	1	1	1	1	0	0	0	0		0	0	1	4	2	0	0	1	0	0	0	0
20208	2	0	1				1	0	0	0	0		0	0	5	18	0	0	0	0	0	0	0	1
20209	2	0	1				1	0	0	0	0		0	0	1	8	0	0	0	1	0	0	0	0
20210	2	0	1				1	0	0	0	0		0	0	1	14	1	0	0	1	0	0	0	0
20211	2	0	1				1	0	0	0	0		0	0	1	5		0	0	1	0	0	0	0
20217	2	0	1	1	1	1	1	0	0	0	0		0	0	2	5	0	0	0	1	0	0	0	0
20223	2	0	1				1	0	0	0	0		0	0	11	101	0	0	0	0	0	0	0	1
20226	2	0	1				1	0	0	0	0		0	0	1	4	0	0	0	1	0	0	0	0
20228	2	0	1				1	0	0	0	0		0	0	0	12	0	0	0	1	0	0	0	0
20229	2	0	1	1	1	1	1	0	0	0	0		0	0	1	8	0	0	0	1	0	0	0	0
20230	2	0	1				1	0	0	0	0		0	0	2	6	0	0	0	1	0	0	0	0
20242	2	0	1				1	0	0	0	0		0	0	2	8	0	0	0	0	0	0	0	1
20243	2	0	1				1	0	0	0	0		0	0	1	4	3	0	0	1	0	0	0	0
20245	2	0	1				1	0	0	0	0		0	0	1	4	3	0	0	1	0	0	0	0
20246	2	0	1				1	0	0	0	0		0	0	1	8	1	0	0	1	0	0	0	0
20247	2	0	1				1	0	0	0	0		0	0	7	16	0	0	0	1	0	0	0	0
20248	2	0	1	1	1	1	1	0	0	0	0		0	0	1	5	3	0	0	1	0	0	0	0
20249	2	0	1				0	0	0	0	0		0	0	6	6		0	1	1	0	0	0	0
20250	2	0	1				1	0	0	0	0		0	0	1	7	2	0	0	1	0	0	0	0
20252	2	0	1				1	0	0	0	0		0	0	2	8	4	1	0	0	1	0	0	0
20253	2	0	1				1	0	0	0	0		0	0	1	5	0	0	0	1	0	0	0	0
20254	2	0	1				1	0	0	0	0		0	0	1	8	1	0	0	1	0	0	0	0
20255	2	0	1				1	0	0	0	0		0	0	1	5	0	0	0	1	0	0	0	0
20257	2	0	1				1	0	0	0	0		0	0	1	7	6	0	0	1	0	0	0	0
20260	2	0	1				0	0	0	0	0		0	0	1	20	0	0	0	0	0	0	0	1
20262	2	0	1				1	0	0	0	0		0	0	2	5	0	0	0	1	0	0	0	0
20263	2	0	1				1	0	0	0	0		0	0	1	9	0	1	0	0	0	1	0	0
20267	2	0	1				1	0	0	0	0		0	0	0	8	2	0	0	1	0	0	0	0
20270	2	0	1	1	1	1	1	0	0	0	0		0	0	1	4		0	0	1	0	0	0	0
20271	2	0	1				1	0	0	0	0		0	0	1	6	0	0	0	1	0	0	0	0
20273	2	0	1				1	0	0	0	0		0	0	3	7	5	0	0	1	0	0	0	0
20275	2	0	1	1	1	1	1	0	0	0	0		0	0	8	8	9	0	0	1	0	0	0	0
20282	2	0	1				1	0	0	0	0		0	0	1	7	6	0	0	1	0	0	0	0
20283	2	0	1				1	0	0	0	0		0	0	1	7	3	0	0	1	0	0	0	0
20286	2	0	1				1	0	0	0	0		0	0	1	5	6	0	0	1	0	0	0	0
20289	2	0	1				1	0	0	0	0		0	0	14	16	0	0	0	1	0	0	0	0
20291	2	0	1				0	0	0	0	0		0	0	1	4	7	0	0	1	0	0	0	0
20295	2	0	1				1	0	0	0	0		0	0	3	7	0	0	0	1	0	0	0	0
20296	2	0	1				1	0	0	0	0		0	0	2	11	0	0	0	1	0	0	0	0
20298	2	0	1				1	0	0	0	0		0	0	2	6	3	0	0	1	0	0	0	0
20302	2	0	1				1	0	0	0	0		0	0	0	5	0	0	0	1	0	0	0	0
20306	2	0	1				1	0	0	0	0		0	0	7	7	3	0	0	1	0	0	0	0
20307	2	0	1				1	0	0	0	0		0	0	1	11		0	0	1	0	0	0	0
20308	2	0	1				1	0	0	0	0		0	0	2	10	0	0	0	1	0	0	0	0
20309	2	0	1				1	0	0	0	0		0	0	5	21	0	0	0	1	0	0	0	0
20311	2	0	1				1	0	0	0	0		0	0	1	17	5	0	0	1	0	0	0	0
20312	2	0	1				1	0	0	0	0		0	0	1	5		0	0	1	0	0	0	0
20319	2	0	1				1	0	0	0	0		0	0	1	5	0	0	0	1	0	0	0	0
20322	2	0	1				1	0	0	0	0		0	0	6	12		0	0	1	0	0	0	0
20323	2	0	1				1	0	0	0	0		0	0	5	5	0	0	0	1	0	0	0	0
20326	2	0	1				1	0	0	0	0		0	0	1	6	3	0	0	1	0	0	0	0
20328	2	0	1				1	0	0	0	0		0	0	1	9	9	1	0	0	1	0	0	0
20329	2	0	1				1	0	0	0	0		0	0	2	4	0	0	0	1	0	0	0	0
20330	2	0	1				1	0	0	0	0		0	0	2	5	0	0	0	1	0	0	0	0
20333	2	0	1				1	0	0	0	0		0	0	10	14		0	0	1	0	0	0	0
20334	2	0	1				1	0	0	0	0		0	0	1	5	0	0	0	1	0	0	0	0
20335	2	0	1				1	0	0	0	0		0	0	1	5	0	0	0	1	0	0	0	0
20336	2	0	1				1	0	0	0	0		0	0	0	4	0	0	0	1	0	0	0	0
20340	2	0	1				1	0	0	0	0		0	0	5	9	4	0	0	1	0	0	0	0
20342	2	0	1				1	0	0	0	0		0	0	1	4	0	0	0	1	0	0	0	0
20344	2	0	1				1	0	0	0	0		0	0	3	7	5	0	0	1	0	0	0	0
20346	2	0	1				1	0	0	0	0		0	0	13	24	0	0	1	0	0	0	0	1
20351	2	0	1				1	0	0	0	0		0	0	1	4		0	0	1	0	0	0	0
20353	2	0	1				1	0	0	0	0		0	0	0	6	0	0	0	1	0	0	0	0
20354	2	0	1				1	0	0	0	0		0	0	2	5	5	0	0	0	0	0	0	1
20356	2	0	1				0	0	0	0	0		0	0	1	8	4	0	0	1	0	0	0	0
20360	2	0	1				0	0	0	0	0		0	0	1	7	0	0	0	1	0	0	0	0
20368	2	0	1				1	0	0	0	0		0	0	2	4	0	0	0	1	0	0	0	0
20369	2	0	1				1	0	0	0	0		0	0	3	6	8	0	0	1	0	0	0	0
20372	2	0	0				0	0	0	0	0		0	0	1	5	0	0	0	1	0	0	0	0
20374	2	0	1				1	1	0	0	0		0	0	1	5		0	0	1	0	0	0	0
20377	2	0	1				1	0	0	0	0		0	0	1	6	0	0	0	1	0	0	0	0
20379	2	0	1				1	0	0	0	0		0	0	3	8	0	0	0	0	0	0	0	1
20380	2	0	1				1	0	0	0	0		0	0	1	5	2	0	0	1	0	0	0	0
20381	2	0	1				1	0	0	0	0		0	0	4	8	0	0	0	1	0	0	0	0
20382	2	0	1				1	0	0	0	0		0	0	2	6	2	0	0	1	0	0	0	0
20386	2	0	1				1	0	0	0	0		0	0	1	6	2	0	0	1	0	0	0	0
20388	2	0	1				1	0	0	0	0		0	0	1	8	0	0	0	1	0	0	0	0
20389	2	0	1				1	0	0	0	0		0	0	1	7	0	0	0	0	0	0	0	1
20390	2	0	1				1	0	0	0	0		0	0	1	6	0	0	0	1	0	0	0	0
20392	2	0	1				1	0	0	0	0		0	0	1	10	0	0	0	1	0	0	0	0
20393	2	0	1				1	0	0	0	0		0	0	1	4	5	0	0	1	0	0	0	0
20395	2	0	1				1	0	0	0	0		0	0	1	8	9	0	0	1	0	0	0	0
20400	2	0	1				1	0	0	0	0		0	0	1	5	0	0	0	1	0	0	0	0
20401	2	0	1				1	0	0	0	0		0	0	2	8	0	0	0	1	0	0	0	0
20402	2	0	1				1	0	0	0	0		0	0	2	5	0	0	0	1	0	0	0	0
20403	2	0	1				1	0	0	0	0		0	0	2	5	0	0	0	1	0	0	0	0
20405	2	0	1				1	1	0	0	0		0	0	1	6	3	0	0	1	0	0	0	0
20409	2	0	1				1	0	0	0	0		0	0	4	7	5	0	0	1	0	0	0	0
20410	2	0	1				0	0	0	0	0		0	0	6	13	0	0	0	1	0	0	0	0
20416	2	0	1				1	0	0	0	0		0	0	1	7	0	0	0	0	0	0	0	1
20417	2	0	1				1	0	0	0	0		0	0	1	5	0	0	0	1	0	0	0	0
20418	2	0	1				1	0	0	0	0		0	0	1	5	0	0	0	1	0	0	0	0
20424	2	0	1				1	0	0	0	0		0	0	9	9		1	1	0	1	0	0	0
20425	2	0	1				0	0	0	0	0		0	0	0	8	2	0	0	1	0	0	0	0
20426	2	0	1				1	0	0	0	0		0	0	1	6	0	0	0	0	0	0	0	1
20428	2	0	1				1	0	0	0	0		0	0	2	5	0	1	0	0	0	1	0	0
20429	2	0	1	1	1	1	1	0	0	0	0		0	0	2	6	0	0	0	1	0	0	0	0
20430	2	0	1				1	0	0	0	0		0	0	6	10	3	0	0	0	0	0	0	1
20431	2	0	1				1	0	0	0	0		0	0	4	9	0	0	1	1	0	0	0	0
20432	2	0	1				1	0	0	0	0		0	0	1	4	0	0	0	1	0	0	0	0
20433	2	0	1				1	0	0	0	0		0	0	5	11	0	0	0	1	0	0	0	0
20435	2	0	1				1	0	0	0	0		0	0	1	5		0	0	1	0	0	0	0
20436	2	0	1				1	0	0	0	0		0	0	1	4	0	0	0	1	0	0	0	0
20437	2	0	1				1	0	0	0	0		0	0	1	5	0	1	0	0	1	0	0	0
20438	2	0	1				1	0	0	0	0		0	0	6	11	0	0	0	1	0	0	0	0
20439	2	0	1				1	0	0	0	0		0	0	3	8	0	0	0	1	0	0	0	0
20441	2	0	1	1	1	1	1	0	0	0	0		0	0	1	4	0	0	0	1	0	0	0	0
20445	2	0	1				1	0	0	0	0		0	0	1	4	2	0	0	1	0	0	0	0
20449	2	0	0				0	0	0	0	0		0	0	3	7	0	0	0	0	0	0	0	1
20450	2	0	1				1	0	0	0	0		0	0	3	5	0	0	0	1	0	0	0	0
20451	2	0	1				1	0	1	1	0		0	0	41	110		1	0	0	0	1	0	0
20455	2	0	1				1	0	0	0	0		0	0	3	7	0	0	0	0	0	0	0	1
20456	2	0	0				0	0	0	0	0		0	0	1	12	6	0	0	1	0	0	0	0
20457	2	0	1				1	0	0	0	0		0	0	1	8	2	0	0	1	0	0	0	0
20459	2	0	1				1	0	0	0	0		0	0	1	11		0	0	1	0	0	0	0
20461	2	0	1				1	0	0	0	0		0	0	1	5	7	0	0	1	0	0	0	0
20462	2	0	1				1	0	0	0	0		0	0	1	4	0	0	0	1	0	0	0	0
20464	2	0	1				1	1	0	0	0		0	0	2	7	0	0	0	0	0	0	0	1
20465	2	0	1				1	0	0	0	0		0	0	1	11	0	0	0	1	0	0	0	0
20469	2	0	1				1	0	0	0	0		0	0	1	7	0	0	0	0	0	0	0	1
20470	2	0	1				1	0	0	0	0		0	0	9	14	0	0	0	0	0	0	0	1
20471	2	0	1				1	0	0	0	0		0	0	1	4	0	0	0	1	0	0	0	0
20472	2	0	1				1	0	0	0	0		1	0	2	6	0	0	0	1	0	0	0	0
20473	2	0	1				1	0	0	0	0		0	0	1	5	0	0	0	1	0	0	0	0
20474	2	0	1				1	0	0	0	0		0	0	1	8	0	0	0	1	0	0	0	0
20475	2	0	1				1	0	0	0	0		0	0	1	4	0	0	0	1	0	0	0	0
20477	2	0	1				1	0	0	0	0		0	0	2	11	0	0	0	1	0	0	0	0
20480	2	0	1				1	0	0	0	0		0	0	2	6	0	0	0	1	0	0	0	0
20484	2	0	1				1	0	0	0	0		0	0	1	9	5	0	0	1	0	0	0	0
20486	2	0	1				1	0	0	0	0		0	0	2	5	4	0	0	0	0	0	0	1
20487	2	0	1				1	0	0	0	0		0	0	2	9	4	0	0	1	0	0	0	0
20490	2	0	1				1	0	0	0	0		0	0	1	5	0	0	0	1	0	0	0	0
20491	2	0	1				1	0	0	0	0		0	0	1	8	5	0	0	1	0	0	0	0
20493	2	0	1				1	0	0	0	0		0	0	4	6	0	0	0	1	0	0	0	0
20496	2	0	1				1	1	0	0	0		0	0	1	3		0	0	0	0	0	0	1
20497	2	0	1				1	1	0	0	0		0	0	2	3	0	0	0	1	0	0	0	0
20498	2	0	1	1	1	1	1	0	0	0	0		0	0	2	5	0	0	0	1	0	0	0	0
20502	2	0	1				1	0	0	0	0		0	0	7	28	0	0	0	0	0	0	0	1
20503	2	0	1				1	0	0	0	0		0	0	1	6	0	0	0	0	0	0	0	1
20504	2	0	1				1	0	0	0	0		0	0	1	6	0	0	0	1	0	0	0	0
20505	2	0	1				1	0	0	0	0		0	0	7	13	0	0	0	1	0	0	0	0
20510	2	0	1				1	0	0	0	0		0	0	3	7	0	1	0	0	1	0	0	0
20514	2	0	0				0	0	0	0	0		0	0	2	7	3	0	0	1	0	0	0	0
20516	2	0	0	1	1	1	0	0	0	0	0		0	0	4	4	3	0	0	1	0	0	0	0
20517	2	0	0				0	0	0	0	0		0	0	1	10	3	0	0	1	0	0	0	0
20518	2	0	0				0	0	0	0	0		0	0	1	3	2	0	0	1	0	0	0	0
20519	2	0	0				0	0	0	0	0	0	0	0	1	22	7	0	0	0	0	0	0	1
20520	2	0	0				0	1	0	0	0		0	0	5	16	0	0	0	1	0	0	0	0
20523	2	0	0				0	0	0	0	0		0	0	6	14	7	0	0	0	0	0	0	1
20527	2	0	0				0	0	0	0	0	0	0	0	1	5	0	0	0	0	0	0	0	1
20529	2	0	0				0	0	0	0	0		0	0	2	4	0	0	0	0	0	0	0	1
20532	2	0	0				0	0	0	0	0		0	0	2	9	0	0	0	1	0	0	0	0
20534	2	0	0				0	0	0	0	0		0	0	1	4	0	0	0	0	0	0	0	1
20537	2	0	0				0	0	0	0	0		0	0	1	12	2	0	0	1	0	0	0	0
20538	2	0	0				0	0	0	0	0		0	0	1	5	0	0	0	1	0	0	0	0
20539	2	0	0				0	0	0	0	0		0	0	2	2	6	0	0	1	0	0	0	0
20541	2	0	0				0	0	0	0	0		0	0	1	6		0	0	1	0	0	0	0
20545	2	0	0				0	0	0	0	0		0	0	1	5	4	0	0	0	0	0	0	1
20546	2	0	0				0	0	0	0	0		0	0	1	14	0	0	0	1	0	0	0	0
20548	2	0	0	1	1	1	0	0	0	0	0		0	0	5	9	0	0	0	1	0	0	0	0
20552	2	0	0				0	0	0	0	0		0	0	1	4	3	0	0	0	0	0	0	1
20553	2	0	0				0	0	0	0	0		0	0	4	6	0	0	0	1	0	0	0	0
20554	2	0	0				0	1	0	0	0		0	0	2	4		0	0	1	0	0	0	0
20556	2	0	0				0	0	0	0	0		0	0	1	4	7	0	0	1	0	0	0	0
20557	2	0	0				0	0	0	0	0		0	0	1	7	7	0	0	1	0	0	0	0
20559	2	0	0				0	1	0	0	0		0	0	1	5	0	0	0	1	0	0	0	0
20561	2	0	0				0	0	0	0	0		0	0	2	5	0	0	0	1	0	0	0	0
20562	2	0	0				0	0	0	0	0		0	0	4	42		1	1	0	1	0	0	0
20564	2	0	0	1	1	1	0	0	0	0	0		0	0	1	4		0	0	1	0	0	0	0
20565	2	0	0				0	0	0	0	0		0	0	1	5	0	0	0	1	0	0	0	0
20566	2	0	0				0	0	0	0	0		0	0	2	8	8	0	0	1	0	0	0	0
20569	2	0	0				0	0	0	0	0		0	0	1	6	8	0	0	1	0	0	0	0
20571	2	0	0				0	0	0	0	0		0	0	3	6	0	0	0	1	0	0	0	0
20572	2	0	0				0	1	0	0	0		0	0	1	5	0	0	0	0	0	0	0	1
20576	2	0	0				0	0	0	0	0		0	0	1	7	3	0	0	1	0	0	0	0
20578	2	0	0	1	1	1	0	0	0	0	0		0	0	2	8	0	0	0	1	0	0	0	0
20584	2	0	0				0	1	0	0	0		0	0	3	9	4	0	0	1	0	0	0	0
20587	2	0	0				0	0	0	0	0		0	0	1	9	0	0	0	1	0	0	0	0
20589	2	0	0				0	0	0	0	0		0	0	2	7	0	0	0	1	0	0	0	0
20590	2	0	0				0	1	0	0	0		0	0	1	26	0	1	0	0	1	0	0	0
20592	2	0	0				0	0	0	0	0		0	0	5	6	0	0	0	1	0	0	0	0
20593	2	0	0				0	0	0	0	0		0	0	2	8	0	1	0	0	1	0	0	0
20596	2	0	0				0	0	0	0	0		0	0	1	5	0	0	0	1	0	0	0	0
20599	2	0	0				0	0	0	0	0		0	0	1	7	0	0	0	1	0	0	0	0
20603	2	0	0	1	1	1	0	0	0	0	0		0	0	2	8	0	0	0	1	0	0	0	0
20604	2	0	0				0	0	0	0	0		0	0	2	5	0	0	0	1	0	0	0	0
20609	2	0	0				0	0	0	0	0	0	0	0	3	7		0	1	1	0	0	0	0
20611	2	0	0	1	1	1	0	0	0	0	0		0	0	1	6	0	0	0	1	0	0	0	0
20612	2	0	0				0	0	0	0	0		0	0	1	11	3	0	0	1	0	0	0	0
20613	2	0	0				0	0	0	0	0		0	0	3	8	6	0	0	1	0	0	0	0
20614	2	0	0				0	0	0	0	0		0	0	1	5	0	0	0	1	0	0	0	0
20616	2	0	0				0	0	0	0	0		0	0	2	5	0	0	0	1	0	0	0	0
20617	2	0	0				0	0	0	0	0		0	0	1	7	0	0	0	1	0	0	0	0
20620	2	0	0				0	0	0	0	0		0	0	5	7		0	0	0	0	0	0	1
20622	2	0	0				0	0	0	0	0		0	0	1	10	0	0	0	1	0	0	0	0
20624	2	0	0				0	0	0	0	0		0	0	1	5		0	0	1	0	0	0	0
20628	2	0	0	1	1	1	0	0	0	0	0		0	0	1	5	7	0	0	1	0	0	0	0
20629	2	0	0				0	0	0	0	0		0	0	1	6	6	0	0	0	0	0	0	1
20634	2	0	0				0	0	0	0	0		0	0	1	5	0	0	0	1	0	0	0	0
20635	2	0	0				0	0	0	0	0		0	0	0	6	0	0	0	1	0	0	0	0
20636	2	0	0				0	0	0	0	0		0	0	1	7	0	0	0	1	0	0	0	0
20639	2	0	0				0	0	0	0	0		0	0	20	26		1	0	0	1	0	0	0
20640	2	0	0				0	0	0	0	0		0	0	1	5	0	0	0	1	0	0	0	0
20641	2	0	0				0	0	0	0	0		0	0	1	5	0	0	0	0	0	0	0	1
20642	2	0	0				0	0	0	0	0		0	0	8	17		0	0	0	0	0	0	1
20643	2	0	0				0	0	0	1	1		0	0	1	21	6	0	0	0	0	0	0	1
20644	2	0	0				0	0	1	1	0		0	0	2	4	0	0	0	1	0	0	0	0
20646	2	0	0	1	1	1	0	0	0	0	0		0	0	11	17	1	0	0	1	0	0	0	0
20652	2	0	0				0	0	0	0	0		0	0	1	5	0	0	0	1	0	0	0	0
20654	2	0	0				0	0	0	0	0		0	0	2	5		0	0	1	0	0	0	0
20656	2	0	0				0	0	0	0	0		0	0	2	11		0	0	1	0	0	0	0
20657	2	0	0				0	0	0	0	0		0	0	8	85		0	0	1	0	0	0	0
20658	2	0	0				0	0	0	0	0		0	0	0	7	0	0	0	1	0	0	0	0
20660	2	0	0				0	0	0	0	0		0	0	1	5	0	0	0	1	0	0	0	0
20661	2	0	0				0	0	0	0	0		0	0	8	12	0	0	0	1	0	0	0	0
20666	2	0	0				0	0	0	0	0		0	0	3	6	0	0	0	1	0	0	0	0
20670	2	0	0				0	0	0	0	0		0	0	2	4	0	0	0	0	0	0	0	1
20672	2	0	0	1	1	1	0	0	0	0	0		0	0	1	5	1	0	0	1	0	0	0	0
20673	2	0	0				0	0	0	0	0		0	0	2	9	0	0	0	1	0	0	0	0
20674	2	0	0				0	0	0	0	0		0	0	1	6	6	0	0	1	0	0	0	0
20675	2	0	0				0	0	0	0	0		0	0	2	6	0	0	0	1	0	0	0	0
20678	2	0	0				0	0	0	0	0		0	0	21	28	3	1	0	0	1	0	0	0
20679	2	0	0				0	0	0	0	0		0	0	1	8	7	0	0	1	0	0	0	0
20680	2	0	0				0	0	0	0	0		0	0	1	5	0	0	0	1	0	0	0	0
20681	2	0	0				0	0	0	0	0		0	0	1	5	0	0	0	1	0	0	0	0
20682	2	0	0				0	0	0	0	0		0	0	1	5	0	0	0	1	0	0	0	0
20688	2	0	0				0	0	0	0	0		0	0	1	4	2	0	0	1	0	0	0	0
20690	2	0	0				0	0	0	0	0		0	0	3	6	0	1	0	0	1	0	0	0
20691	2	0	0				0	0	0	0	0		0	0	1	6	5	0	0	1	0	0	0	0
20692	2	0	0				0	0	0	0	0		0	0	2	4	0	0	0	1	0	0	0	0
20693	2	0	0				0	0	0	0	0		0	0	2	5	0	0	0	1	0	0	0	0
20695	2	0	0				0	0	0	0	0		0	0	1	6		0	0	1	0	0	0	0
20698	2	0	0				0	0	0	0	0		0	0	2	12	0	0	0	1	0	0	0	0
20699	2	0	0				0	0	0	0	0		0	0	1	6	6	0	0	1	0	0	0	0
20700	2	0	0				0	0	0	0	0		0	0	2	5	0	0	0	1	0	0	0	0
20701	2	0	0	1	1	1	0	0	0	0	0		0	0	1	7		0	0	1	0	0	0	0
20703	2	0	0				0	0	0	0	0		0	0	4	4		0	0	1	0	0	0	0
20704	2	0	0				0	0	0	0	0		0	0	1	10		0	0	1	0	0	0	0
20709	2	0	0	1	1	1	0	0	0	0	0		0	0	2	7	0	0	0	1	0	0	0	0
20719	2	0	0				0	0	0	0	0		0	0	2	5	0	0	0	1	0	0	0	0
20724	2	0	0	1	1	1	0	0	0	0	0		0	0	3	5	6	0	0	1	0	0	0	0
20726	2	0	0				0	0	0	0	0		0	0	1	6	2	0	0	1	0	0	0	0
20727	2	0	0				0	0	0	0	0		0	0	3	7		0	0	1	0	0	0	0
20729	2	0	0				0	0	0	0	0		0	0	1	6	0	0	0	1	0	0	0	0
20730	2	0	0				0	0	0	0	0		0	0	1	7	0	0	0	0	0	0	0	1
20733	2	0	0				0	0	0	0	0		0	0	1	5		0	0	1	0	0	0	0
20734	2	0	0				0	0	0	0	0		0	0	2	4	3	0	0	0	0	0	0	1
20736	2	0	0				0	0	0	1	1		0	0	1	6		0	0	1	0	0	0	0
20737	2	0	0				0	0	0	0	0		0	0	4	10		0	0	1	0	0	0	0
20743	2	0	0				0	0	0	0	0		0	0	8	16	0	0	0	1	0	0	0	0
20747	2	0	0				0	0	0	0	0		0	0	2	13	0	0	0	1	0	0	0	0
20748	2	0	0	1	1	1	0	0	0	0	0		0	0	1	4	0	0	0	1	0	0	0	0
20753	2	0	0				0	0	0	0	0		0	0	1	5	0	0	0	1	0	0	0	0
20754	2	0	0				0	0	0	0	0		0	0	1	9	3	0	0	1	0	0	0	0
20757	2	0	0	1	1	1	0	0	0	0	0		0	0	1	10	5	0	0	1	0	0	0	0
20759	2	0	0				0	0	0	0	0		0	0	1	4	0	0	0	1	0	0	0	0
20765	2	0	0				0	0	0	0	0		0	0	1	8	2	0	0	1	0	0	0	0
20766	2	0	0				0	0	0	0	0		0	0	2	7	0	0	0	1	0	0	0	0
20769	2	0	0				0	0	0	0	0		0	0	1	6	3	0	0	0	0	0	0	1
20771	2	0	0				0	0	0	0	0		0	0	2	6		0	0	0	0	0	0	1
20772	2	0	0				0	0	0	0	0		0	0	4	4		0	1	0	0	0	0	1
20774	2	0	0				0	0	0	0	0		0	0	1	14	6	1	0	0	1	0	0	0
20779	2	0	0				0	0	0	0	0		0	0	4	19	5	0	0	0	0	0	0	1
20780	2	0	0	1	1	1	0	0	0	0	0		0	0	1	8	0	0	0	1	0	0	0	0
20781	2	0	0				0	0	0	0	0		0	0	1	8	0	0	0	1	0	0	0	0
20784	2	0	0				0	0	0	0	0		0	0	1	6	0	0	0	1	0	0	0	0
20785	2	0	0				0	0	0	0	0		0	0	1	5	0	0	0	1	0	0	0	0
20786	2	0	0				0	0	0	0	0		0	0	1	5		0	0	1	0	0	0	0
20789	2	0	0				0	0	0	0	0		0	0	1	6	4	0	0	1	0	0	0	0
20790	2	0	0	1	1	1	0	0	0	0	0		0	0	7	9	0	0	0	1	0	0	0	0
20791	2	0	0				0	0	0	0	0		0	0	1	4	2	0	0	1	0	0	0	0
20793	2	0	0				0	0	0	1	1		0	0	1	7	0	0	0	1	0	0	0	0
20796	2	0	0				0	0	0	0	0		0	0	0	14	0	0	0	1	0	0	0	0
20800	2	0	0				0	1	0	0	0		0	0	1	10	0	0	0	1	0	0	0	0
20801	2	0	0				0	0	0	0	0		0	0	4	11		0	0	0	0	0	0	1
20803	2	0	0				0	0	0	0	0		0	0	5	11		1	0	0	1	0	0	0
20808	2	0	0				0	0	0	0	0	0	0	0	2	5		0	0	1	0	0	0	0
20810	2	0	0				0	0	0	0	0		0	0	1	5	5	0	0	1	0	0	0	0
20811	2	0	0				0	0	0	0	0		0	0	1	8	6	0	0	0	0	0	0	1
20812	2	0	0				0	0	0	0	0		0	0	1	7	8	0	0	1	0	0	0	0
20817	2	0	0				0	0	0	0	0		0	0	8	8		1	1	0	1	0	0	0
20819	2	0	0				0	0	0	0	0		0	0	1	5	0	0	0	1	0	0	0	0
20821	2	0	0				0	0	0	0	0		0	0	2	8	3	0	0	1	0	0	0	0
20822	2	0	0				0	0	0	0	0		0	0	2	5		0	0	1	0	0	0	0
20823	2	0	0				0	1	0	0	0		0	0	40	55	0	0	0	1	0	0	0	0
20825	2	0	0				0	0	0	0	0		0	0	1	4		0	0	1	0	0	0	0
20826	2	0	0				0	0	0	0	0		0	0	1	5		0	0	1	0	0	0	0
20827	2	0	0				0	0	0	0	0		0	0	1	6		0	0	1	0	0	0	0
20828	2	0	0				0	0	0	0	0		0	0	1	5	0	0	0	1	0	0	0	0
20830	2	0	0				0	0	0	0	0		0	0	1	5	0	0	0	1	0	0	0	0
20832	2	0	0				0	0	0	0	0		0	0	3	18	0	0	0	1	0	0	0	0
20833	2	0	0				0	0	0	0	0		0	0	1	8	0	0	0	1	0	0	0	0
20834	2	0	0				0	0	0	0	0		0	0	1	6	8	0	0	1	0	0	0	0
20837	2	0	0				0	0	0	0	0		0	0	2	3	2	0	0	0	0	0	0	1
20839	2	0	0				0	0	0	0	0		0	0	1	11	0	0	0	1	0	0	0	0
20840	2	0	0				0	0	0	0	0		0	0	1	4	4	0	0	1	0	0	0	0
20846	2	0	0				0	0	0	0	0		0	0	1	5	0	0	0	1	0	0	0	0
20848	2	0	0				0	0	0	0	0		0	0	1	7	2	0	0	1	0	0	0	0
20849	2	0	0				0	0	0	0	0		0	0	1	4	3	0	0	1	0	0	0	0
20851	2	0	0				0	0	0	0	0		0	0	1	4	0	0	0	1	0	0	0	0
20853	2	0	0				0	0	0	0	0		0	0	1	5	0	0	0	1	0	0	0	0
20857	2	0	0				0	0	0	0	0		0	0	1	7	0	0	0	0	0	0	0	1
20859	2	0	0				0	0	0	0	0		0	0	2	7	6	0	0	1	0	0	0	0
20864	2	0	0				0	0	0	0	0		0	0	1	5	6	0	0	1	0	0	0	0
20866	2	0	0				0	0	0	0	0		0	0	1	14	2	0	0	1	0	0	0	0
20868	2	0	0				0	0	0	0	0		0	0	3	7	6	0	0	1	0	0	0	0
20873	2	0	0				0	0	0	0	0		0	0	1	7	0	0	0	1	0	0	0	0
20874	2	0	0				0	0	0	0	0		0	0	1	4	0	0	0	1	0	0	0	0
20878	2	0	0	1	1	1	0	0	0	0	0	0	0	0	1	4	0	0	0	1	0	0	0	0
20880	2	0	0				0	0	0	0	0		0	0	1	6	3	0	0	1	0	0	0	0
20884	2	0	0				0	0	0	0	0		0	0	3	6	3	0	0	1	0	0	0	0
20885	2	0	0				0	0	0	0	0		0	0	3	16	0	0	0	1	0	0	0	0
20886	2	0	0				0	0	0	0	0		0	0	3	15	0	0	0	1	0	0	0	0
20887	2	0	0				0	1	0	0	0		0	0	5	11	0	0	0	1	0	0	0	0
20888	2	0	0				0	0	0	0	0		0	0	3	5		0	0	1	0	0	0	0
20889	2	0	0				0	0	0	0	0		0	0	2	6		0	0	0	0	0	0	1
20890	2	0	0				0	0	0	0	0		0	0	1	5	0	0	0	0	0	0	0	1
20892	2	0	0				0	0	0	0	0		0	0	1	5		0	0	1	0	0	0	0
20893	2	0	0				0	0	0	0	0		0	0	2	5		0	0	1	0	0	0	0
20895	2	0	0				0	0	0	0	0		0	0	1	4		0	0	1	0	0	0	0
20898	2	0	0				0	0	0	0	0		0	0	6	24	0	0	0	1	0	0	0	0
20899	2	0	0				0	0	0	0	0		0	0	5	12	0	0	1	1	0	0	0	0
20900	2	0	0				0	0	0	0	0		0	0	1	6		0	0	1	0	0	0	0
20905	2	0	0				0	0	0	0	0		0	0	2	5	0	0	0	1	0	0	0	0
20906	2	0	0				0	0	0	0	0		0	0	1	6	4	0	0	1	0	0	0	0
20907	2	0	0	1	1	1	0	0	0	0	0		0	0	2	5	0	0	0	1	0	0	0	0
20909	2	0	0				0	0	0	0	0		0	0	4	8	0	0	0	0	0	0	0	1
20911	2	0	0				0	0	0	0	0		0	0	2	5	0	0	0	1	0	0	0	0
20912	2	0	0				0	0	0	0	0		0	0	1	4	7	0	0	1	0	0	0	0
20914	2	0	0				0	0	0	0	0		0	0	5	12		0	0	1	0	0	0	0
20915	2	1	0				0	0	0	0	0		0	0	3	7	5	0	0	1	0	0	0	0
20916	2	0	0				0	0	0	0	0		0	0	3	12	5	0	0	1	0	0	0	0
20917	2	0	0				0	0	0	0	0		0	0	4	7	0	1	0	0	1	0	0	0
20922	2	0	0				0	0	0	0	0		0	0	3	5		0	0	0	0	0	0	1
20923	2	0	0				0	0	0	0	0		0	0	13	13		1	1	0	0	0	1	0
20924	2	0	0				0	0	0	0	0		0	0	1	9	0	0	1	1	0	0	0	0
20928	2	0	0				0	0	0	0	0		0	0	1	5	0	0	0	1	0	0	0	0
20929	2	0	0				0	0	0	0	0		0	0	4	14	0	0	0	1	0	0	0	0
20931	2	0	0				0	0	0	0	0		0	0	3	6	0	0	0	1	0	0	0	0
20932	2	1	0				0	0	0	0	0		0	0	10	10		0	0	1	0	0	0	0
20933	2	0	0				0	0	0	0	0		0	0	1	10	0	0	0	1	0	0	0	0
20934	2	0	0	1	1	1	0	0	0	0	0		0	0	2	10	0	0	0	1	0	0	0	0
20935	2	0	0				0	0	0	0	0		0	0	2	6	6	0	0	1	0	0	0	0
20936	2	0	0				0	0	0	0	0		0	0	2	4	0	0	0	0	0	0	0	1
20938	2	0	0				0	0	0	0	0		0	0	2	5	0	0	0	1	0	0	0	0
20939	2	0	0				0	0	0	0	0		0	0	2	6	0	0	0	1	0	0	0	0
20940	2	0	0				0	0	0	0	0		0	0	29	45	0	1	0	0	1	0	0	0
20942	2	0	0				0	0	0	0	0		0	0	1	5		0	0	1	0	0	0	0
20943	2	0	0				0	0	0	0	0		0	0	2	14	7	0	0	1	0	0	0	0
20944	2	0	0				0	0	0	0	0		0	0	2	7	0	0	0	1	0	0	0	0
20945	2	0	0				0	0	0	0	0		0	0	1	15	0	0	0	1	0	0	0	0
20946	2	0	0				0	0	0	0	0		0	0	1	8	0	0	0	1	0	0	0	0
20947	2	0	0				0	0	0	0	0		0	0	1	6	7	0	0	1	0	0	0	0
20948	2	0	0				0	0	0	0	0		0	0	4	14	0	0	0	1	0	0	0	0
20949	2	0	0	1	1	1	0	0	0	0	0		0	0	4	10	0	1	0	0	1	0	0	0
20951	2	0	0				0	0	0	0	0		0	0	3	7	3	0	0	1	0	0	0	0
20952	2	0	0				0	0	0	0	0		0	0	2	4		0	0	1	0	0	0	0
20953	2	0	0				0	0	0	0	0		0	0	1	5	0	0	0	1	0	0	0	0
20954	2	0	0				0	0	0	0	0		0	0	2	4		0	0	1	0	0	0	0
20955	2	0	0				0	0	0	0	0		0	0	1	7	0	0	0	1	0	0	0	0
20956	2	0	0				0	0	0	0	0		0	0	2	5		0	0	0	0	0	0	1
20960	2	0	0				0	0	0	0	0		0	0	1	4		0	0	1	0	0	0	0
20962	2	0	0				0	0	0	0	0		0	0	1	6		0	0	1	0	0	0	0
20966	2	0	0	1	1	1	0	0	0	0	0		0	0	2	47		0	0	1	0	0	0	0
20967	2	0	0				0	0	0	0	0		0	0	1	6	0	0	0	1	0	0	0	0
20974	2	0	0				0	0	0	0	0		0	0	1	22	0	1	0	0	1	0	0	0
20975	2	0	0				0	0	0	0	0		0	0	0	7	0	0	0	1	0	0	0	0
20976	2	0	0				0	0	0	0	0		0	0	5	6		0	0	1	0	0	0	0
20977	2	0	0				0	0	0	0	0		0	0	3	6	0	0	0	1	0	0	0	0
20978	2	0	0				0	0	0	0	0		0	0	1	8	0	0	0	1	0	0	0	0
20979	2	0	0				0	0	0	0	0		0	0	3	6	0	0	0	1	0	0	0	0
20980	2	0	0				0	0	0	0	0		0	0	1	11	0	0	0	1	0	0	0	0
20982	2	0	0				0	0	0	0	0		0	0	1	10	0	0	0	1	0	0	0	0
20984	2	0	0				0	0	1	1	0		0	0	2	4		0	0	1	0	0	0	0
20987	2	0	0	1	1	1	0	0	0	0	0		0	0	3	6	2	0	0	1	0	0	0	0
20989	2	0	0				0	0	0	0	0		0	0	6	6		0	0	1	0	0	0	0
20993	2	0	0				0	0	0	0	0		0	0	5	5		0	0	1	0	0	0	0
20997	2	0	0				0	1	0	0	0		0	0	3	7	0	0	0	1	0	0	0	0
20998	2	0	0				0	0	0	0	0		0	0	2	27	0	1	0	0	1	0	0	0
20999	2	0	0	1	1	1	0	0	0	0	0		0	0	1	5	0	0	0	1	0	0	0	0
21008	2	0	0				0	0	0	0	0		0	0	1	5	0	0	0	1	0	0	0	0
21009	2	0	0				0	0	0	0	0		0	0	1	5		0	0	1	0	0	0	0
21010	2	0	0				0	0	0	0	0		0	0	2	7		0	0	1	0	0	0	0
21013	2	0	0				0	0	0	0	0		0	0	1	5	0	0	0	1	0	0	0	0
21015	2	0	0				0	0	0	0	0		0	0	1	5		0	0	1	0	0	0	0
21016	2	0	0				0	0	0	0	0		0	0	1	12	0	0	0	1	0	0	0	0
21020	2	0	0				0	0	0	0	0		0	0	5	10	0	0	0	1	0	0	0	0
21021	2	0	0	1	1	1	0	0	0	0	0		0	0	2	5		0	0	1	0	0	0	0
21022	2	0	0				0	1	0	0	0		0	0	3	9	2	0	0	1	0	0	0	0
21023	2	0	0				0	0	0	0	0		0	0	5	14		0	0	1	0	0	0	0
21024	2	0	0				0	1	0	0	0		0	0	3	6		0	0	1	0	0	0	0
21027	2	0	0				0	0	0	0	0		0	0	0	3		0	0	1	0	0	0	0
21028	2	0	0				0	0	0	0	0		0	0	2	7	0	1	0	0	1	0	0	0
21029	2	0	0				0	0	0	0	0		0	0	2	7		0	0	1	0	0	0	0
21031	2	0	0				0	0	0	0	0		0	0	2	12	0	0	0	1	0	0	0	0
21033	2	0	0				0	0	0	0	0		0	0	2	4	0	0	0	1	0	0	0	0
21034	2	0	0	1	1	1	0	0	0	0	0		0	0	2	12	2	0	0	1	0	0	0	0
21035	2	0	0				0	0	0	0	0		0	0	71	107		0	0	1	0	0	0	0
21036	2	0	0				0	0	0	0	0		0	0	1	5	0	0	0	1	0	0	0	0
21037	2	0	0				0	0	0	0	0		0	0	1	5		0	0	1	0	0	0	0
21039	2	0	0				0	0	0	0	0		0	0	1	15	0	0	0	1	0	0	0	0
21042	2	0	0	1	1	1	0	0	0	0	0		0	0	3	5	0	0	0	1	0	0	0	0
21043	2	1	0				0	0	0	0	0		0	0	1	6		0	0	1	0	0	0	0
21046	2	0	0				0	0	0	0	0		0	0	2	6	0	0	0	1	0	0	0	0
21047	2	0	0				0	0	0	0	0		0	0	1	4		0	0	1	0	0	0	0
21048	2	0	0				0	0	0	0	0		0	0	1	4		0	0	1	0	0	0	0
21049	2	0	0				0	0	0	0	0		0	0	2	8	0	0	0	1	0	0	0	0
21050	2	0	0				0	1	0	0	0		0	0	1	5		0	0	1	0	0	0	0
21051	2	0	0				0	0	0	0	0		0	0	1	5		0	0	1	0	0	0	0
21053	2	0	0				0	0	0	0	0		0	0	1	10	0	0	0	1	0	0	0	0
21055	2	0	0				0	0	0	0	0		0	0	4	8		0	0	1	0	0	0	0
21056	2	0	0				0	0	0	0	0		0	0	1	5		0	0	1	0	0	0	0
21058	2	0	0				0	0	0	0	0		0	0	1	6		0	0	1	0	0	0	0
21059	2	0	0				0	0	0	0	0		0	0	1	6	0	0	0	1	0	0	0	0
21060	2	0	0				0	0	0	0	0		0	0	4	12	0	0	0	1	0	0	0	0
21061	2	0	0				0	0	0	0	0		0	0	1	6	0	0	0	1	0	0	0	0
21063	2	0	0				0	0	0	0	0		0	0	3	9	0	0	0	1	0	0	0	0
21064	2	0	0				0	0	0	0	0		0	0	2	7		0	0	1	0	0	0	0
21065	2	0	0				0	0	0	0	0		0	0	1	12	8	0	0	1	0	0	0	0
21066	2	0	0	1	1	1	0	0	0	0	0		0	0	1	13	3	0	0	1	0	0	0	0
21068	2	0	0				0	0	0	0	0		0	0	2	7	3	0	0	1	0	0	0	0
21069	2	0	0				0	0	0	0	0		0	0	1	6		0	0	1	0	0	0	0
21070	2	0	0				0	0	0	0	0		0	0	5	22	3	0	0	1	0	0	0	0
21074	2	0	0				0	0	0	0	0		0	0	1	14	0	0	0	1	0	0	0	0
21076	2	0	0	1	1	1	0	0	0	0	0		0	0	4	13	0	0	0	1	0	0	0	0
21078	2	1	0				0	0	1	1	0		0	0	49	56		1	0	0	1	0	0	0
21079	2	0	0				0	0	0	0	0		0	0	6	18	2	1	0	0	1	0	0	0
21083	2	0	0				0	0	0	0	0		0	0	1	9	0	0	0	1	0	0	0	0
21084	2	0	0				0	1	0	0	0		0	0	1	6		0	0	1	0	0	0	0
21087	2	0	0				0	0	0	0	0		0	0	5	12	8	0	0	1	0	0	0	0
21090	2	0	0				0	0	0	0	0		0	0	0	3		0	0	1	0	0	0	0
21093	2	0	0				0	0	0	0	0		0	0	7	13	1	0	0	1	0	0	0	0
21094	2	0	0				0	0	0	0	0		0	0	1	10	0	0	0	1	0	0	0	0
21095	2	0	0				0	0	0	0	0		0	0	1	6		0	0	1	0	0	0	0
21097	2	0	0				0	0	0	0	0		0	0	1	5		0	0	1	0	0	0	0
21103	2	0	0				0	0	0	0	0		0	0	1	6	0	0	0	1	0	0	0	0
21105	2	0	0				0	0	0	0	0		0	0	1	7	0	0	0	1	0	0	0	0
21108	2	0	0				0	0	0	0	0		0	0	1	6	0	0	0	1	0	0	0	0
21109	2	0	0				0	1	0	0	0		0	0	2	10	1	0	0	1	0	0	0	0
21111	2	0	0				0	0	0	0	0		0	0	1	5		0	0	1	0	0	0	0
21112	2	0	0				0	0	0	0	0		0	0	2	6	0	0	0	1	0	0	0	0
21113	2	0	0				0	0	0	0	0		0	0	2	8	0	0	0	1	0	0	0	0
21116	2	0	0				0	0	0	0	0		0	0	1	5		0	0	1	0	0	0	0
21118	2	0	0				0	0	0	0	0		0	0	1	5		0	0	1	0	0	0	0
21119	2	0	0				0	0	0	0	0		0	0	1	4		0	0	1	0	0	0	0
21120	2	0	0				0	0	0	0	0		0	0	1	6	0	0	0	1	0	0	0	0
21121	2	0	0				0	1	0	0	0		0	0	1	8		0	0	1	0	0	0	0
21122	2	0	0				0	0	0	0	0		0	0	1	4	0	0	0	1	0	0	0	0
21123	2	0	0				0	0	0	0	0		0	0	1	6		0	0	1	0	0	0	0
21125	2	0	0				0	0	0	0	0		0	0	1	5		0	0	1	0	0	0	0
21126	2	0	0				0	0	0	0	0		0	0	1	6	0	0	0	1	0	0	0	0
21128	2	0	0				0	0	0	0	0		0	0	1	4		0	0	1	0	0	0	0
21129	2	0	0				0	0	0	0	0		0	0	8	8	0	0	0	1	0	0	0	0
21131	2	0	0				0	0	0	0	0		0	0	6	8		1	0	0	1	0	0	0
21132	2	0	0				0	0	0	0	0		0	0	0	4		0	0	1	0	0	0	0
21134	2	0	0				0	0	0	0	0		0	0	1	7	0	0	0	0	0	0	0	1
21137	2	0	0				0	0	0	0	0		0	0	3	5	0	0	0	1	0	0	0	0
21138	2	0	0				0	0	0	0	0		0	0	1	5		0	0	1	0	0	0	0
21139	2	0	0				0	0	0	0	0		0	0	2	10	0	0	0	1	0	0	0	0
21140	2	0	0				0	0	0	0	0		0	0	1	5		0	0	1	0	0	0	0
21141	2	0	0				0	0	0	0	0		0	0	1	8	3	0	0	1	0	0	0	0
21142	2	0	0				0	0	0	0	0		0	0	1	14		0	0	1	0	0	0	0
21145	2	0	0				0	0	0	0	0		1	0	0	9	0	0	0	1	0	0	0	0
21146	2	0	0				0	0	0	1	1		0	0	1	6		0	0	1	0	0	0	0
21147	2	0	0				0	0	0	0	0		0	0	0	4		0	0	1	0	0	0	0
21149	2	0	0				0	0	0	1	1		0	0	3	7	0	0	0	1	0	0	0	0
21150	2	0	0				0	0	0	0	0		0	0	3	5		0	0	1	0	0	0	0
21152	2	0	0				0	0	0	0	0		0	0	4	11	2	0	0	1	0	0	0	0
21153	2	0	0	1	1	1	0	0	0	0	0		0	0	1	11		0	0	1	0	0	0	0
21154	2	0	0				0	0	0	0	0		0	0	0	5		0	0	1	0	0	0	0
21155	2	0	0				0	0	0	0	0		0	0	4	4		1	1	0	0	1	0	0
21156	2	0	0				0	0	0	0	0		0	0	4	4		0	1	1	0	0	0	0
21157	2	0	0				0	0	0	0	0		0	0	2	5		1	0	0	1	0	0	0
21158	2	0	0				0	0	0	0	0		0	0	1	5		0	0	1	0	0	0	0
21159	2	0	0				0	0	0	0	0		0	0	1	7		0	0	1	0	0	0	0
21160	2	0	0				0	0	0	0	0		0	0	3	16		0	0	1	0	0	0	0
21164	2	0	0				0	0	0	0	0		0	0	1	5		0	0	1	0	0	0	0
21165	2	0	0				0	0	0	0	0		0	0	1	8	2	0	1	1	0	0	0	0
21167	2	0	0				0	0	0	0	0		0	0	1	4		0	0	1	0	0	0	0
21168	2	0	0				0	0	0	0	0		0	0	2	6	0	0	0	1	0	0	0	0
21169	2	0	0				0	0	0	0	0		0	0	1	6	2	0	0	1	0	0	0	0
21171	2	0	0				0	0	0	0	0		0	0	0	5		0	0	1	0	0	0	0
21173	2	0	0	1	1	1	0	0	0	0	0		0	0	2	8		0	0	1	0	0	0	0
21174	2	0	0				0	0	0	0	0		0	0	1	5		0	0	1	0	0	0	0
21175	2	0	0				0	0	0	0	0		0	0	1	9		0	0	1	0	0	0	0
21176	2	0	0				0	0	0	0	0		0	0	5	7		0	0	1	0	0	0	0
21177	2	0	0				0	0	0	0	0		0	0	1	6		0	0	1	0	0	0	0
21180	2	0	0				0	0	0	0	0		0	0	1	7		0	0	1	0	0	0	0
21181	2	0	0				0	1	0	0	0		0	0	3	9		0	0	1	0	0	0	0
21182	2	0	0				0	0	0	0	0		0	0	2	7		0	0	1	0	0	0	0
21183	2	1	0				0	0	0	0	0		0	0	3	5		0	0	1	0	0	0	0
21184	2	0	0				0	0	0	0	0		0	0	3	7		0	0	1	0	0	0	0
21185	2	0	0				0	0	0	0	0		0	0	4	8		0	0	1	0	0	0	0
21190	2	0	0				0	0	0	0	0		0	0	1	5		0	0	1	0	0	0	0
21191	2	0	0				0	0	0	0	0		0	0	1	4		0	0	1	0	0	0	0
21193	2	0	0	1	1	1	0	0	0	0	0		0	0	3	8		0	0	1	0	0	0	0
21194	2	0	0				0	0	0	0	0		0	0	2	4		0	0	1	0	0	0	0
21196	2	0	0				0	0	0	0	0		0	0	2	6		0	0	1	0	0	0	0
21197	2	0	0				0	0	0	0	0		0	0	1	4		0	0	1	0	0	0	0
21201	2	0	0				0	1	0	0	0		0	0	2	7		0	0	1	0	0	0	0
21204	2	0	0				0	0	0	0	0		0	0	1	5		0	0	1	0	0	0	0
21205	2	0	0				0	0	0	0	0		0	0	3	6		0	0	1	0	0	0	0
21206	2	0	0				0	0	0	0	0		0	0	1	5		0	0	1	0	0	0	0
21207	2	0	0				0	0	0	0	0		0	0	1	4		0	0	1	0	0	0	0
21210	2	0	0				0	0	0	0	0		0	0	2	13		0	0	1	0	0	0	0
21212	2	0	0				0	0	0	0	0		0	0	1	6		1	0	0	1	0	0	0
21213	2	0	0	1	1	1	0	0	0	0	0		0	0	2	4		0	0	1	0	0	0	0
21214	2	0	0				0	0	0	0	0		0	0	1	4		0	0	1	0	0	0	0
21215	2	0	0				0	0	0	0	0		0	0	25	31		1	0	0	0	1	0	0
21216	2	0	0				0	0	0	0	0		0	0	1	5		0	0	1	0	0	0	0
21219	2	0	0				0	0	0	0	0		0	0	1	6		0	0	1	0	0	0	0
21220	2	0	0				0	0	0	0	0		0	0	1	5		0	0	1	0	0	0	0
21222	2	0	0				0	0	0	0	0		0	0	1	6		0	0	1	0	0	0	0
21224	2	0	0				0	0	0	0	0		0	0	1	7		0	0	1	0	0	0	0
21227	2	0	0				0	0	0	0	0		0	0	1	12		1	0	0	1	0	0	0
21228	2	0	0				0	0	0	0	0		0	0	1	5		0	0	1	0	0	0	0
21229	2	0	0				0	0	0	0	0		0	0	1	6		0	0	1	0	0	0	0
21232	2	0	0	1	1	1	0	0	0	0	0		0	0	5	8		0	1	1	0	0	0	0
21234	2	0	0				0	0	0	0	0		0	0	4	4		0	0	1	0	0	0	0
21236	2	0	0				0	0	0	0	0		0	0	2	6		0	0	1	0	0	0	0
21238	2	0	0				0	0	0	0	0		0	0	1	5		0	0	1	0	0	0	0
21239	2	0	0				0	0	0	0	0		0	0	1	4		0	0	1	0	0	0	0
21240	2	0	0				0	0	0	0	0		0	0	1	4		0	0	1	0	0	0	0
21242	2	0	0				0	0	0	0	0		0	0	1	6		0	0	1	0	0	0	0
21243	2	0	0				0	0	0	0	0		0	0	1	4		0	0	1	0	0	0	0
21244	2	1	0				0	0	1	1	0		0	0	1	6		0	0	1	0	0	0	0
21245	2	0	0				0	0	0	0	0		0	0	4	19		0	0	1	0	0	0	0
21249	2	0	0				0	0	0	0	0		0	0	6	29		0	0	1	0	0	0	0
21251	2	0	0				0	0	0	0	0		1	0	5	21		0	0	1	0	0	0	0
21258	2	0	0	1	1	1	0	0	0	0	0		0	0	2	8		0	0	1	0	0	0	0
21268	2	0	0				0	0	0	0	0		0	0	3	10		0	0	1	0	0	0	0
21269	2	0	0				0	0	0	0	0		0	0	1	6		0	0	1	0	0	0	0
21271	2	0	0				0	0	0	0	0		0	0	1	5		0	0	1	0	0	0	0
21274	2	0	0				0	0	0	0	0		0	0	1	6		0	0	1	0	0	0	0
21276	2	0	0				0	0	0	0	0		0	0	1	6		0	0	1	0	0	0	0
21278	2	0	0				0	0	0	0	0		0	0	1	4	1	0	0	1	0	0	0	0
21279	2	0	0	1	1	1	0	0	0	0	0		0	0	2	7	0	0	0	1	0	0	0	0
21281	2	0	0				0	0	0	0	0		0	0	11	15	0	0	1	1	0	0	0	0
21283	2	0	0	1	1	1	0	0	0	0	0		0	0	2	41	8	0	0	1	0	0	0	0
21284	2	0	0				0	0	0	0	0		0	0	1	4	0	0	0	1	0	0	0	0
21285	2	0	0				0	0	0	0	0		0	0	1	5	6	0	0	1	0	0	0	0
21286	2	0	0				0	0	0	0	0		0	0	10	13	0	0	0	1	0	0	0	0
21288	2	0	0				0	0	0	0	0		0	0	2	5	0	0	0	1	0	0	0	0
21291	2	0	0				0	0	0	0	0		0	0	1	4	0	0	0	1	0	0	0	0
21293	2	0	0				0	0	0	0	0		0	0	2	10	0	0	0	1	0	0	0	0
21294	2	0	0				0	0	0	0	0		0	0	1	5	4	0	0	1	0	0	0	0
21295	2	0	0				0	0	0	0	0		0	0	2	6	0	0	0	1	0	0	0	0
21298	2	0	0				0	0	0	0	0		0	0	1	7	0	0	0	1	0	0	0	0
21301	2	0	0				0	0	0	0	0		0	0	1	6	0	0	0	1	0	0	0	0
21302	2	0	0				0	0	0	0	0		0	0	2	9	0	0	0	1	0	0	0	0
21305	2	0	0				0	0	0	0	0		0	0	2	4	0	0	0	1	0	0	0	0
21307	2	0	0				0	0	0	0	0		0	0	1	5	0	0	0	1	0	0	0	0
21310	2	0	0				0	0	0	0	0		0	1	1	7	1	0	1	1	0	0	0	0
21311	2	0	0				0	0	0	0	0		0	0	11	11		1	1	0	0	0	1	0
21312	2	0	0				0	0	0	0	0		0	0	1	4	2	0	0	1	0	0	0	0
21314	2	0	0				0	0	0	0	0		0	0	3	6	0	0	0	1	0	0	0	0
21315	2	0	0				0	0	0	0	0		0	0	1	9	2	0	0	1	0	0	0	0
21316	2	0	0				0	0	0	0	0		0	0	1	4	2	0	0	1	0	0	0	0
21317	2	0	0				0	0	0	0	0		0	0	6	14	0	0	0	1	0	0	0	0
21319	2	0	0				0	0	0	0	0		0	0	3	7	1	0	0	1	0	0	0	0
21320	2	0	0				0	0	0	0	0		0	0	6	15	0	0	0	1	0	0	0	0
21321	2	0	0				0	0	0	0	0		0	0	3	7	0	1	0	0	1	0	0	0
21322	2	0	0				0	0	0	0	0		0	0	4	8	0	0	0	1	0	0	0	0
21323	2	0	0				0	0	0	0	0		0	0	1	5	2	0	0	1	0	0	0	0
21324	2	0	0				0	0	0	0	0		0	0	1	5	0	0	0	1	0	0	0	0
21326	2	0	0	1	1	1	0	0	0	0	0		0	0	1	4	8	0	0	1	0	0	0	0
21327	2	0	0				0	0	0	0	0		0	0	1	4	0	0	0	1	0	0	0	0
21328	2	0	0				0	0	0	0	0		0	0	2	4	4	1	0	0	1	0	0	0
21331	2	0	0				0	0	0	0	0		0	0	1	4	0	0	0	1	0	0	0	0
21334	2	0	0				0	0	0	0	0		0	0	2	4	2	0	0	1	0	0	0	0
21335	2	0	0				0	0	0	0	0		0	0	6	10	0	0	0	1	0	0	0	0
21337	2	0	0				0	0	0	0	0		0	0	1	4	0	0	0	1	0	0	0	0
21338	2	0	0				0	0	0	0	0		0	0	1	4	5	0	0	1	0	0	0	0
21339	2	0	0				0	0	0	0	0		0	0	1	4	0	0	0	1	0	0	0	0
21341	2	0	0				0	0	0	0	0		0	0	1	9	4	0	0	1	0	0	0	0
21344	2	0	0				0	0	0	0	0		0	0	7	16	4	1	0	0	1	0	0	0
21348	2	0	0				0	0	0	0	0		0	0	3	8	0	0	0	1	0	0	0	0
21349	2	0	0				0	0	0	0	0		0	0	1	6	2	0	0	1	0	0	0	0
21352	2	0	0				0	0	0	0	0		0	0	1	9	3	0	0	1	0	0	0	0
21353	2	0	0				0	0	0	0	0		0	0	2	8	5	1	0	0	1	0	0	0
21356	2	0	0				0	0	0	0	0		0	0	1	4	3	0	0	1	0	0	0	0
21358	2	0	0	1	1	1	0	0	0	0	0		0	0	1	5	0	0	0	1	0	0	0	0
21364	2	0	0				0	0	0	0	0		0	0	1	7	5	0	0	1	0	0	0	0
21365	2	0	0				0	0	0	0	0		0	0	1	6	5	0	0	1	0	0	0	0
21366	2	0	0				0	0	0	0	0		0	0	1	6	0	0	0	1	0	0	0	0
21369	2	0	0				0	0	0	0	0		0	0	3	14	4	1	0	0	0	1	0	0
21371	2	0	0				0	0	0	0	0		0	0	1	5	3	0	0	1	0	0	0	0
21373	2	0	0				0	0	0	0	0		0	0	1	4	0	0	0	1	0	0	0	0
21375	2	0	0				0	0	0	0	0		0	0	1	4	4	0	0	1	0	0	0	0
21376	2	0	0				0	0	0	0	0		0	0	1	9	5	0	0	1	0	0	0	0
21377	2	0	0	1	1	1	0	0	0	0	0		0	0	1	8	0	0	0	1	0	0	0	0
21378	2	0	0				0	0	0	0	0		0	0	2	7	2	0	0	1	0	0	0	0
21379	2	0	0				0	0	0	0	0		0	0	1	4	0	0	0	1	0	0	0	0
21380	2	0	0				0	0	0	0	0		0	0	3	8	0	0	0	1	0	0	0	0
21382	2	0	0				0	0	0	0	0		0	0	3	6	0	0	0	1	0	0	0	0
21383	2	0	0				0	0	0	0	0		0	0	2	5	3	0	0	1	0	0	0	0
21384	2	0	0				0	0	0	0	0		0	0	3	7	4	0	0	1	0	0	0	0
21385	2	0	0				0	0	0	0	0		0	0	1	4	0	0	0	1	0	0	0	0
21386	2	0	0				0	0	0	0	0		0	0	1	5	0	0	0	1	0	0	0	0
21389	2	0	0				0	0	0	0	0		0	0	1	4	1	0	0	1	0	0	0	0
21390	2	0	0				0	0	0	0	0		0	0	1	4	4	0	0	1	0	0	0	0
21391	2	0	0				0	0	0	0	0		0	0	1	4	0	0	0	1	0	0	0	0
21394	2	0	0				0	0	0	0	0		0	0	1	5	0	0	0	1	0	0	0	0
21398	2	0	0				0	0	0	0	0		0	0	2	9	0	0	0	1	0	0	0	0
21399	2	0	0				0	0	0	0	0		0	0	1	10	1	0	0	1	0	0	0	0
21403	2	0	0	1	1	1	0	0	0	0	0		0	0	1	7	2	0	0	1	0	0	0	0
21404	2	0	0				0	0	0	0	0		0	0	1	7	1	0	0	1	0	0	0	0
21408	2	0	0				0	0	0	0	0		0	0	1	4	1	0	0	1	0	0	0	0
21410	2	0	0				0	0	0	0	0		0	0	1	4	0	0	0	1	0	0	0	0
21412	2	0	0				0	0	0	0	0		0	0	1	9	0	0	0	1	0	0	0	0
21415	2	0	0				0	0	0	0	0		0	0	1	4	2	0	0	1	0	0	0	0
21417	2	0	0				0	0	0	0	0		0	0	1	4	3	0	0	1	0	0	0	0
21418	2	0	0				0	0	0	0	0		0	0	1	5	4	0	0	1	0	0	0	0
21420	2	0	0				0	0	0	0	0		0	0	1	4	2	0	0	1	0	0	0	0
21422	2	0	0				0	0	0	0	0		0	0	1	7	4	0	0	1	0	0	0	0
21423	2	0	0				0	0	0	0	0		0	0	6	12	6	0	0	1	0	0	0	0
21427	2	0	0				0	0	0	0	0		0	0	2	4	0	0	0	1	0	0	0	0
21429	2	0	0				0	0	0	0	0		0	0	5	20	0	0	0	1	0	0	0	0
21430	2	0	0				0	0	0	0	0		0	0	1	6	9	0	0	1	0	0	0	0
21431	2	0	0				0	0	0	0	0		0	0	1	6	0	0	0	1	0	0	0	0
21432	2	0	0				0	0	0	0	0		0	0	1	7	4	0	0	1	0	0	0	0
21433	2	0	0				0	0	0	0	0		0	0	1	4	4	0	0	1	0	0	0	0
21434	2	0	0	1	1	1	0	0	0	0	0		0	0	2	4	2	0	0	1	0	0	0	0
21435	2	0	0				0	0	0	0	0		0	0	1	6	2	0	0	1	0	0	0	0
21436	2	1	0				0	0	0	1	1		0	0	1	6	4	0	0	0	0	0	0	1
21437	2	0	0				0	0	0	0	0		0	0	1	4	1	0	0	1	0	0	0	0
21440	2	0	0				0	0	0	0	0		0	0	1	5	4	0	0	1	0	0	0	0
21447	2	0	0				0	0	0	0	0		0	0	1	4	0	1	0	0	0	1	0	0
21450	2	0	0				0	0	0	0	0		0	0	2	5	4	0	0	1	0	0	0	0
21454	2	0	0				0	0	0	0	0		0	0	1	6	5	0	0	1	0	0	0	0
21455	2	0	0	1	1	1	0	0	0	0	0		0	0	1	4	0	0	0	1	0	0	0	0
21457	2	0	0				0	0	0	0	0		0	0	1	4	0	0	0	1	0	0	0	0
21459	2	1	0				0	0	0	1	1		0	0	1	4	2	0	0	1	0	0	0	0
21460	2	0	0				0	0	0	0	0		0	0	3	6	0	0	0	0	0	0	0	1
21461	2	0	0				0	0	0	0	0		0	0	1	8	1	0	0	0	0	0	0	1
21464	2	0	0				0	0	0	0	0		0	0	1	6	2	0	0	0	0	0	0	1
21467	2	1	0				0	0	0	1	1		0	0	5	16	3	0	0	1	0	0	0	0
21468	2	0	0				0	0	1	1	0		0	0	96	138		0	0	0	0	0	0	1
21471	2	1	0				0	0	0	1	1		0	0	2	4	0	0	0	0	0	0	0	1
21473	2	0	0				0	0	0	0	0		0	0	3	5	3	0	0	0	0	0	0	1
21474	2	0	0				0	0	0	0	0		0	0	2	15	2	1	0	0	1	0	0	0
21475	2	0	0				0	0	0	0	0		0	0	2	13	5	0	0	0	0	0	0	1
21479	2	0	0				0	0	0	0	0		0	0	1	4	6	0	0	1	0	0	0	0
21481	2	0	0	1	1	1	0	0	0	0	0		0	0	1	4	0	0	0	0	0	0	0	1
21482	2	0	0				0	0	0	0	0		0	0	1	1		0	1	0	0	0	0	1
21483	2	0	0				0	0	0	0	0		0	0	1	4	2	0	0	1	0	0	0	0
21484	2	0	0				0	0	0	0	0		0	0	2	17	1	0	0	1	0	0	0	0
21486	2	0	0				0	0	0	0	0		0	0	0	8	4	0	0	1	0	0	0	0
21489	2	0	0				0	0	0	0	0		0	0	2	4	4	0	0	0	0	0	0	1
21490	2	0	0				0	0	0	0	0		0	0	1	6	2	1	0	0	1	0	0	0
21491	2	0	0	1	1	1	0	0	0	0	0		0	0	5	11	0	0	0	0	0	0	0	1
21493	2	0	0				0	0	0	0	0		0	0	1	4	0	0	0	1	0	0	0	0
21495	2	0	0				0	0	0	0	0		0	0	1	6	1	0	0	1	0	0	0	0
21497	2	0	0				0	0	0	0	0		0	0	1	5	5	0	0	1	0	0	0	0
21499	2	0	0				0	0	0	0	0		0	0	1	5	1	0	0	1	0	0	0	0
21500	2	0	0				0	0	0	0	0		0	0	1	5	4	0	0	1	0	0	0	0
21502	2	0	0				0	0	0	0	0		0	0	1	4	0	0	0	0	0	0	0	1
21503	2	0	0				0	0	0	0	0		0	0	1	32	6	0	1	1	0	0	0	0
21504	2	0	0				0	0	0	0	0		0	0	2	4	4	0	0	0	0	0	0	1
21506	2	0	0				0	0	0	0	0		0	0	1	10	4	0	0	1	0	0	0	0
21508	2	0	0				0	0	0	0	0		0	0	1	5	2	0	0	0	0	0	0	1
21510	2	0	0				0	0	0	0	0		0	0	1	5	0	0	0	1	0	0	0	0
21511	2	0	0				0	0	0	0	0		0	0	1	5	0	0	0	0	0	0	0	1
21514	2	0	0				0	0	0	0	0		0	0	2	11	0	0	0	1	0	0	0	0
21516	2	0	0				0	0	0	0	0		0	0	2	5	0	0	0	1	0	0	0	0
21517	2	0	0				0	0	0	0	0		0	0	1	4	4	0	0	0	0	0	0	1
21518	2	0	0				0	0	0	0	0		0	0	1	4	0	0	0	0	0	0	0	1
21519	2	0	0	1	1	1	0	0	0	0	0		0	0	3	14	0	0	0	0	0	0	0	1
21520	2	0	0				0	0	0	0	0		0	0	1	4	5	0	0	0	0	0	0	1
21523	2	0	0				0	0	0	0	0		0	0	1	7	0	0	0	1	0	0	0	0
21524	2	0	0				0	0	0	0	0		0	0	1	9	2	0	0	0	0	0	0	1
21525	2	0	0				0	0	0	0	0		0	0	1	6	2	0	0	0	0	0	0	1
21526	2	0	0				0	0	0	0	0		0	0	1	6	0	0	0	1	0	0	0	0
21527	2	0	0				0	0	0	0	0		0	0	1	4		0	0	1	0	0	0	0
21528	2	0	0	1	1	1	0	0	0	0	0		0	0	2	7	4	0	0	1	0	0	0	0
21529	2	0	0				0	0	0	0	0		0	0	1	5	4	0	0	1	0	0	0	0
21530	2	0	0				0	0	0	0	0		0	0	5	7	2	0	0	0	0	0	0	1
21531	2	0	0				0	0	0	0	0		0	0	2	5	3	0	0	1	0	0	0	0
21532	2	0	0				0	0	0	0	0		0	0	1	5	3	0	0	0	0	0	0	1
21537	2	0	0				0	0	0	0	0		1	0	1	11	0	0	0	1	0	0	0	0
21542	2	0	0	1	1	1	0	0	0	0	0		0	0	1	7	0	0	0	1	0	0	0	0
21543	2	0	0				0	0	0	0	0		0	0	1	4	4	0	0	1	0	0	0	0
21545	2	1	0				0	0	0	0	0		0	0	1	4	0	0	0	0	0	0	0	1
21548	2	0	0				0	0	0	0	0		0	0	1	6	2	0	0	1	0	0	0	0
21550	2	0	0				0	0	0	0	0		0	0	1	5	0	0	0	1	0	0	0	0
21551	2	0	0				0	0	0	0	0		0	0	1	5	1	0	0	1	0	0	0	0
21552	2	0	0				0	0	0	0	0		0	0	2	7	0	0	0	0	0	0	0	1
21553	2	0	0				0	0	0	0	0		0	0	2	6	4	1	0	0	1	0	0	0
21555	2	0	0				0	0	0	0	0		0	0	3	6	0	1	0	0	1	0	0	0
21556	2	0	0				0	0	0	0	0		0	0	2	10	0	0	0	1	0	0	0	0
21558	2	0	0				0	0	0	0	0		0	0	1	8	3	0	0	1	0	0	0	0
21560	2	0	0				0	0	0	0	0		0	0	1	5	5	0	0	1	0	0	0	0
21561	2	0	0				0	0	0	0	0		0	0	2	7	0	0	0	1	0	0	0	0
21562	2	0	0	1	1	1	0	0	0	0	0		0	0	3	5	0	0	0	1	0	0	0	0
21564	2	0	0				0	0	0	0	0		0	0	1	7	8	0	0	1	0	0	0	0
21565	2	0	0				0	0	0	0	0		0	0	2	4	4	0	0	1	0	0	0	0
21568	2	0	0				0	0	0	0	0		0	0	1	3	4	0	0	1	0	0	0	0
21569	2	0	0				0	0	0	0	0		0	0	1	4	0	0	0	1	0	0	0	0
21570	2	0	0				0	0	0	0	0		0	0	24	24		1	1	0	1	0	0	0
21571	2	0	0				0	0	0	0	0		0	0	1	4	0	0	0	1	0	0	0	0
21572	2	0	0				0	0	0	0	0		0	0	6	9		0	0	0	0	0	0	1
21577	2	0	0				0	0	0	0	0		0	0	7	33		0	1	1	0	0	0	0
21578	2	0	0				0	0	0	0	0		0	0	1	6	0	0	0	1	0	0	0	0
21579	2	0	0	1	1	1	0	0	0	0	0		0	0	7	16	3	0	0	0	0	0	0	1
21580	2	0	0				0	0	0	0	0		0	0	1	5		0	0	1	0	0	0	0
21581	2	0	0				0	0	0	0	0		0	0	3	5	3	0	0	0	0	0	0	1
21585	2	0	0				0	0	0	0	0		0	0	1	4	4	0	0	1	0	0	0	0
21587	2	0	0				0	0	0	0	0		0	0	1	21	0	0	0	1	0	0	0	0
21589	2	0	0				0	0	0	0	0		0	0	1	4	6	0	0	1	0	0	0	0
21591	2	0	0				0	0	0	0	0		0	0	1	4	2	0	0	1	0	0	0	0
21593	2	0	0				0	0	0	0	0		0	0	1	5	1	0	0	1	0	0	0	0
21595	2	0	0				0	0	0	0	0		0	0	2	5	6	0	0	1	0	0	0	0
21597	2	0	0				0	0	0	0	0		0	0	2	6	0	0	0	1	0	0	0	0
21598	2	0	0				0	0	0	0	0		0	0	2	4		0	0	1	0	0	0	0
21601	2	0	0				0	0	0	0	0		0	0	1	5	5	0	0	1	0	0	0	0
21602	2	0	0				0	0	0	0	0		0	0	1	4	0	0	0	1	0	0	0	0
21603	2	0	0				0	0	0	0	0		0	0	1	5	0	0	0	1	0	0	0	0
21604	2	0	0				0	0	0	0	0		0	0	2	6	4	0	0	0	0	0	0	1
21605	2	0	0				0	0	0	0	0		0	0	1	5	0	0	0	0	0	0	0	1
21606	2	0	0				0	0	0	0	0		0	0	1	8	3	0	0	0	0	0	0	1
21607	2	0	0				0	0	0	0	0		0	0	1	5	0	0	0	1	0	0	0	0
21611	2	0	0				0	0	0	0	0		0	0	3	7	2	0	0	0	0	0	0	1
21613	2	0	0				0	0	0	0	0		0	0	2	7	0	0	0	1	0	0	0	0
21614	2	0	0				0	0	0	0	0		0	0	3	6	0	0	0	0	0	0	0	1
21615	2	0	0	1	1	1	0	0	0	0	0		0	0	2	4	0	0	0	0	0	0	0	1
21616	2	1	0				0	0	0	1	1		0	0	1	4	3	0	0	0	0	0	0	1
21617	2	0	0				0	0	0	0	0		0	0	3	11	3	0	0	0	0	0	0	1
21618	2	0	0	1	1	1	0	0	0	0	0		0	0	2	5	1	0	0	1	0	0	0	0
21622	2	0	0				0	0	0	0	0		0	0	1	8	0	0	0	1	0	0	0	0
21623	2	0	0				0	0	0	0	0		0	0	6	33		0	1	1	0	0	0	0
21624	2	0	0				0	0	0	0	0		0	0	1	5	0	0	0	0	0	0	0	1
21625	2	0	0				0	0	0	0	0		0	0	1	5	4	0	0	0	0	0	0	1
21628	2	0	0				0	0	0	0	0		0	0	1	5	0	0	0	1	0	0	0	0
21629	2	0	0				0	0	0	0	0		0	0	1	8	0	0	0	1	0	0	0	0
21630	2	0	0				0	0	0	0	0		0	0	1	5	3	0	0	1	0	0	0	0
21632	2	0	0				0	0	0	0	0		0	0	4	8	3	0	0	1	0	0	0	0
21633	2	0	0				0	0	0	0	0		0	0	1	4	3	0	0	1	0	0	0	0
21634	2	0	0				0	0	0	0	0		0	0	1	5	4	0	0	1	0	0	0	0
21635	2	0	0				0	0	0	0	0		0	0	2	9	5	0	0	1	0	0	0	0
21637	2	0	0				0	0	0	0	0		0	0	2	5	0	0	0	1	0	0	0	0
21638	2	0	0				0	0	0	0	0		0	0	1	5	3	0	0	1	0	0	0	0
21639	2	0	0				0	0	0	0	0		0	0	2	14	3	0	0	1	0	0	0	0
21640	2	0	0	1	1	1	0	0	0	0	0		0	0	2	17	2	0	1	1	0	0	0	0
21643	2	0	0				0	0	0	0	0		0	0	1	8	1	1	0	0	0	1	0	0
21644	2	0	0				0	0	0	0	0		0	0	1	6	5	0	0	1	0	0	0	0
21647	2	0	0				0	0	0	0	0		0	0	1	8	0	0	0	1	0	0	0	0
21648	2	0	0				0	0	0	0	0		0	0	1	4	2	0	0	0	0	0	0	1
21650	2	0	0				0	0	0	0	0		0	0	1	5	2	0	0	0	0	0	0	1
21651	2	0	0				0	0	0	0	0		0	0	1	24	5	0	0	0	0	0	0	1
21653	2	0	0				0	0	0	0	0		0	0	4	7		0	0	1	0	0	0	0
21654	2	0	0				0	0	0	0	0		0	0	1	5	0	0	0	1	0	0	0	0
21657	2	0	0	1	1	1	0	0	0	0	0		0	0	2	6	2	0	0	1	0	0	0	0
21658	2	0	0				0	0	0	0	0		0	0	1	4		0	0	1	0	0	0	0
21659	2	0	0				0	0	0	0	0		0	0	1	4	4	0	0	0	0	0	0	1
21664	2	0	0				0	0	0	0	0		0	0	1	6	6	1	0	0	1	0	0	0
21668	2	0	0				0	0	1	1	0		0	0	2	7	6	1	0	0	1	0	0	0
21669	2	0	0				0	0	0	0	0		0	0	1	4	0	0	0	0	0	0	0	1
21670	2	0	0				0	0	0	0	0		0	0	2	5	0	0	0	1	0	0	0	0
21677	2	0	0	1	1	1	0	0	0	0	0		0	0	1	7	3	0	0	1	0	0	0	0
21681	2	0	0				0	0	0	0	0		0	0	1	6	2	0	0	1	0	0	0	0
21684	2	0	0	1	1	1	0	0	0	0	0		0	0	1	5		0	0	1	0	0	0	0
21689	2	0	0				0	0	1	1	0		0	0	1	4	0	0	0	1	0	0	0	0
21690	2	0	0				0	0	0	0	0		0	0	2	6	8	0	0	1	0	0	0	0
21692	2	0	0				0	0	0	0	0		0	0	2	5	1	0	0	1	0	0	0	0
21693	2	0	0				0	0	0	0	0		0	0	1	5	7	0	0	1	0	0	0	0
21695	2	0	0				0	0	0	0	0		0	0	4	15	0	0	0	1	0	0	0	0
21696	2	0	0				0	0	0	0	0		0	0	8	23		1	0	0	1	0	0	0
21697	2	0	0				0	0	0	0	0		0	0	5	49	7	1	1	0	1	0	0	0
21699	2	0	0				0	0	0	0	0		0	0	3	7	0	0	0	0	0	0	0	1
21701	2	0	0				0	0	0	0	0		0	0	1	7	2	0	0	1	0	0	0	0
21704	2	0	0				0	0	0	0	0		0	0	1	4	3	0	0	1	0	0	0	0
21711	2	0	0				0	0	0	0	0		0	0	1	4	2	0	0	1	0	0	0	0
21714	2	0	0	1	1	1	0	0	0	0	0		0	0	1	4	0	0	0	0	0	0	0	1
21715	2	0	0				0	0	0	0	0		0	0	1	4	5	0	0	0	0	0	0	1
21716	2	0	0				0	0	0	0	0		0	0	1	6	3	0	0	0	0	0	0	1
21717	2	0	0				0	0	0	0	0		0	0	1	5	5	0	0	1	0	0	0	0
21719	2	0	1				1	0	0	0	0		0	0	1	6	1	0	0	1	0	0	0	0
21720	2	0	1				1	0	0	0	0		0	0	1	14	5	1	0	0	1	0	0	0
21722	2	0	1				1	0	0	0	0		0	0	1	4	2	0	0	1	0	0	0	0
21727	2	0	1				1	0	0	0	0		0	0	2	5		0	0	1	0	0	0	0
21729	2	0	1				1	0	0	0	0		0	0	2	40	3	0	0	0	0	0	0	1
21730	2	0	1				1	0	0	0	0		0	0	3	3		1	1	0	0	0	1	0
21732	2	0	1				1	0	0	0	0		0	0	2	5	5	0	0	1	0	0	0	0
21733	2	0	1				1	0	0	0	0		0	0	1	4	2	0	0	1	0	0	0	0
21735	2	0	1				1	0	0	0	0		0	0	2	10	3	0	0	1	0	0	0	0
21736	2	0	1				1	0	0	0	0		0	0	2	6	4	0	0	0	0	0	0	1
21737	2	0	1				1	0	0	0	0		0	0	1	6	0	0	0	0	0	0	0	1
21741	2	0	1				1	0	0	0	0		0	0	1	6	0	0	0	1	0	0	0	0
21744	2	0	1				1	0	0	0	0		0	0	1	6	1	0	0	1	0	0	0	0
21746	2	0	1				1	0	0	0	0		0	0	1	8	6	0	0	1	0	0	0	0
21748	2	0	1				1	0	0	0	0		0	0	0	14	0	1	0	0	1	0	0	0
21749	2	0	1				1	0	0	0	0		0	0	1	4	2	0	0	1	0	0	0	0
21750	2	0	1				1	0	0	0	0		0	0	2	4	2	0	0	1	0	0	0	0
21751	2	0	1				1	0	0	0	0		0	0	11	20	0	1	0	0	1	0	0	0
21754	2	0	1				1	0	0	0	0		0	0	1	13	3	0	0	1	0	0	0	0
21758	2	0	1				1	0	0	0	0		0	0	6	6		1	1	0	0	0	1	0
21761	2	0	1	1	1	1	1	0	0	0	0		0	0	1	4	0	0	0	1	0	0	0	0
21764	2	0	1				1	0	0	0	0		0	0	1	4	6	0	0	1	0	0	0	0
21768	2	0	1				1	0	0	0	0		0	0	1	7	3	0	0	1	0	0	0	0
21771	2	0	1				1	0	0	0	0		0	0	2	8	8	1	0	0	1	0	0	0
21772	2	0	1				1	0	0	0	0		0	0	1	4	0	0	0	1	0	0	0	0
21774	2	0	1				1	0	0	0	0		0	0	1	4	2	1	0	0	0	1	0	0
21775	2	0	1				1	0	0	0	0		0	0	1	4	4	0	0	1	0	0	0	0
21779	2	0	1				1	0	0	0	0		0	0	7	16	2	0	0	1	0	0	0	0
21781	2	0	1				1	0	0	0	0		0	0	1	7	5	0	0	1	0	0	0	0
21783	2	0	1				1	0	0	0	0		0	0	2	4	4	0	0	0	0	0	0	1
21784	2	0	1	1	1	1	1	0	0	0	0		0	0	1	4	4	0	0	1	0	0	0	0
21785	2	0	1				0	0	0	0	0		0	0	2	4	2	0	0	1	0	0	0	0
21786	2	0	1				1	0	0	0	0		0	0	1	4	6	0	0	1	0	0	0	0
21789	2	0	1				1	0	0	0	0		0	0	1	4	0	0	0	1	0	0	0	0
21790	2	0	1				1	0	0	0	0		0	0	1	6	0	0	0	1	0	0	0	0
21794	2	0	1				1	0	0	0	0		0	0	1	5	0	0	0	1	0	0	0	0
21796	2	0	1				1	0	0	0	0		0	0	2	6	6	0	0	1	0	0	0	0
21797	2	0	1				1	0	0	0	0		0	0	6	12	4	1	0	0	0	1	0	0
21798	2	0	1				1	0	0	0	0		0	0	1	4	6	0	0	1	0	0	0	0
21799	2	0	1				0	0	0	0	0		0	0	1	5	3	0	0	1	0	0	0	0
21800	2	0	1				1	0	0	0	0		0	0	5	20	3	0	0	1	0	0	0	0
21804	2	0	1				1	0	0	0	0		0	0	2	5	0	0	0	1	0	0	0	0
[truncated: 231 more rows]
