# Supplementary material for: Prevention of Infections in Cardiac Surgery (PICS)-Prevena Study – A pilot/vanguard factorial cluster cross-over RCT
Source: PLoS One. 2025 Dec 15;20(12):e0338300. doi: 10.1371/journal.pone.0338300 (PMC12704892; doi:10.1371/journal.pone.0338300)
Supplement: S6 Appendix — (TXT) [file pone.0338300.s009.txt]

id="participant id"
centre="center"
treatp="Prevena assignment"
dssi = "Deep and/or organ-space s-SSI"
allssi = "All s-SSI including superficial incisional infections"
ssi = "Superficial incisional infections"
ssileg = "SSIs on the leg"
wdeh = "Wound dehiscence (sternal)"
labinf = "Lab. confirmed C. difficile infection"
dthinf = "Mortality in pts w/ an active infection"
iculgth = "Length of ICU, days"
hoslgth = "Length of hospital stay, days"
painscore = "Pain VAS score on day 5(+/-1 day)"
aki = "Acute kidney injury (AKI) within 7 days of surgery"
noaki = "No AKI"
stage1 = "Stage 1"
stage2 = "Stage 2"
stage3 = "Stage 3"
akimissing = "Missing "
death = "Mortality"
lostfup="Loss of follow up"
adhpre="Adherence to Prevena"
propyes = "Adherence to antibiotic pre-operative"
itopyes = "Adherence to antibiotic intraoperative"
psopyes = "Adherence to antibiotic post-operative"
